# Supplementary material for: 2-Amino-4-(2-chloro­phen­yl)-5-oxo-5,6,7,8-tetra­hydro-4H-chromene-3-carbonitrile ethanol monosolvate
Source: Acta Crystallogr Sect E Struct Rep Online. 2011 Oct 29;67(Pt 11):o3099. doi: 10.1107/S1600536811043650 (PMC3247485; doi:10.1107/S1600536811043650)
Supplement: Supplementary file 1 [file e-67-o3099-sup1.cif]

##############################################################################
#                                                                            #
# This CIF contains the data in a paper accepted for publication in          #
# Acta Crystallographica Section E. It conforms to the requirements of       #
# Notes for Authors for Acta Crystallographica Section E, and has been       #
# peer reviewed under the auspices of the IUCr Commission on Journals.       #
#                                                                            #
# Full details of the Crystallographic Information File format               #
# are given in the paper "The Crystallographic Information File (CIF):       #
# a New Standard Archive File for Crystallography" by S. R. Hall, F. H.      #
# Allen and I. D. Brown [Acta Cryst. (1991), A47, 655-685].                  #
#                                                                            #
# The current version of the core CIF dictionary is obtainable from          #
# ftp://ftp.iucr.org/pub/cif_core.dic.                                       #
#                                                                            #
# Software is freely available for graphical display of the structure(s)     #
# in this CIF. For information consult the CIF software page                 #
# http://www.iucr.org/resources/cif/software.                                #
#                                                                            #
# This file may be used for bona fide research purposes within the           #
# scientific community so long as proper attribution is given to the journal # 
# article from which it was obtained.                                        #
#                                                                            #
##############################################################################
data_I
_audit_creation_method     SHELXL-97
_chemical_name_systematic
;
2-Amino-4-(2-chlorophenyl)-5-oxo-5,6,7,8-tetrahydro-
4<i>H</i>-chromene-3-carbonitrile ethanol monosolvate
;
_chemical_name_common     ?
_chemical_formula_moiety     'C16 H13 Cl N2 O2, C2 H6 O'
_chemical_formula_sum     'C18 H19 Cl N2 O3'
_chemical_formula_iupac     'C16 H13 Cl N2 O2, C2 H6 O'
_chemical_formula_weight     346.80
_chemical_melting_point     ?
_symmetry_cell_setting     triclinic
_symmetry_space_group_name_H-M     'P -1'
_symmetry_space_group_name_Hall     '-P 1'
loop_
    _symmetry_equiv_pos_as_xyz
    'x, y, z'
    '-x, -y, -z'
_cell_length_a     8.7610(8)
_cell_length_b     9.6281(9)
_cell_length_c     10.7951(11)
_cell_angle_alpha     76.8780(10)
_cell_angle_beta     83.028(2)
_cell_angle_gamma     77.6320(10)
_cell_volume     863.69(14)
_cell_formula_units_Z     2
_cell_measurement_reflns_used     821
_cell_measurement_theta_min     2.626
_cell_measurement_theta_max     25.430
_cell_measurement_temperature     298(2)
_exptl_crystal_description     block
_exptl_crystal_colour     red
_exptl_crystal_size_max     0.47
_exptl_crystal_size_mid     0.46
_exptl_crystal_size_min     0.21
_exptl_crystal_density_diffrn     1.334
_exptl_crystal_density_meas     ?
_exptl_crystal_density_method     'not measured'
_exptl_crystal_F_000     364
_exptl_absorpt_coefficient_mu     0.239
_exptl_absorpt_correction_type     multi-scan
_exptl_absorpt_process_details     '(SADABS; Sheldrick, 1996)'
_exptl_absorpt_correction_T_min     0.8958
_exptl_absorpt_correction_T_max     0.9515
_exptl_special_details     ?
_diffrn_ambient_temperature     298(2)
_diffrn_radiation_type     MoK\a
_diffrn_radiation_wavelength     0.71073
_diffrn_radiation_source     'fine-focus sealed tube'
_diffrn_radiation_monochromator     graphite
_diffrn_measurement_device_type     'Bruker SMART APEX CCD area-detector'
_diffrn_measurement_method     'phi and omega scans'
_diffrn_detector_area_resol_mean     ?
_diffrn_reflns_number     4606
_diffrn_reflns_av_R_equivalents     0.0568
_diffrn_reflns_av_sigmaI/netI     0.0987
_diffrn_reflns_theta_min     1.94
_diffrn_reflns_theta_max     25.00
_diffrn_reflns_theta_full     25.00
_diffrn_measured_fraction_theta_max     0.988
_diffrn_measured_fraction_theta_full     0.988
_diffrn_reflns_limit_h_min     -10
_diffrn_reflns_limit_h_max     10
_diffrn_reflns_limit_k_min     -9
_diffrn_reflns_limit_k_max     11
_diffrn_reflns_limit_l_min     -12
_diffrn_reflns_limit_l_max     12
_diffrn_standards_number     ?
_diffrn_standards_interval_count     ?
_diffrn_standards_interval_time     ?
_diffrn_standards_decay_%     ?
_refine_special_details
;
 Refinement of F^2^ against ALL reflections.  The weighted R-factor wR and
 goodness of fit S are based on F^2^, conventional R-factors R are based
 on F, with F set to zero for negative F^2^. The threshold expression of
 F^2^ > 2sigma(F^2^) is used only for calculating R-factors(gt) etc. and is
 not relevant to the choice of reflections for refinement.  R-factors based
 on F^2^ are statistically about twice as large as those based on F, and R-
 factors based on ALL data will be even larger.
;
_reflns_number_total     3003
_reflns_number_gt     1428
_reflns_threshold_expression     I>2sigma(I)
_refine_ls_structure_factor_coef     Fsqd
_refine_ls_matrix_type     full
_refine_ls_R_factor_all     0.1450
_refine_ls_R_factor_gt     0.0823
_refine_ls_wR_factor_gt     0.1967
_refine_ls_wR_factor_ref     0.2302
_refine_ls_goodness_of_fit_ref     0.899
_refine_ls_restrained_S_all     0.907
_refine_ls_number_reflns     3003
_refine_ls_number_parameters     219
_refine_ls_number_restraints     1
_refine_ls_hydrogen_treatment     constr
_refine_ls_weighting_scheme     calc
_refine_ls_weighting_details
                 'calc w=1/[\s^2^(Fo^2^)+(0.1260P)^2^] where P=(Fo^2^+2Fc^2^)/3'
_atom_sites_solution_hydrogens     geom
_atom_sites_solution_primary     direct
_atom_sites_solution_secondary     difmap
_refine_ls_shift/su_max     0.001
_refine_ls_shift/su_mean     0.000
_refine_diff_density_max     0.363
_refine_diff_density_min     -0.307
_refine_ls_extinction_method     none
_refine_ls_extinction_coef     ?
loop_
    _atom_type_symbol
    _atom_type_description
    _atom_type_scat_dispersion_real
    _atom_type_scat_dispersion_imag
    _atom_type_scat_source
    'C' 'C' 0.0033 0.0016
                         'International Tables Vol C Tables 4.2.6.8 and 6.1.1.4'
    'H' 'H' 0.0000 0.0000
                         'International Tables Vol C Tables 4.2.6.8 and 6.1.1.4'
    'N' 'N' 0.0061 0.0033
                         'International Tables Vol C Tables 4.2.6.8 and 6.1.1.4'
    'O' 'O' 0.0106 0.0060
                         'International Tables Vol C Tables 4.2.6.8 and 6.1.1.4'
    'Cl' 'Cl' 0.1484 0.1585
                         'International Tables Vol C Tables 4.2.6.8 and 6.1.1.4'
_computing_data_collection     'SMART (Siemens, 1996)'
_computing_cell_refinement     'SAINT (Siemens, 1996)'
_computing_data_reduction     'SAINT (Siemens, 1996)'
_computing_structure_solution     'SHELXS97 (Sheldrick, 2008)'
_computing_structure_refinement     'SHELXL97 (Sheldrick, 2008)'
_computing_molecular_graphics     'SHELXTL (Sheldrick, 2008)'
_computing_publication_material     'SHELXTL (Sheldrick, 2008)'
loop_
    _atom_site_type_symbol
    _atom_site_label
    _atom_site_fract_x
    _atom_site_fract_y
    _atom_site_fract_z
    _atom_site_U_iso_or_equiv
    _atom_site_adp_type
    _atom_site_calc_flag
    _atom_site_refinement_flags
    _atom_site_occupancy
    _atom_site_symmetry_multiplicity
    _atom_site_disorder_assembly
    _atom_site_disorder_group
    Cl Cl1 0.94359(18) 0.32844(18) 0.01378(14) 0.0853(6) Uani d . 1 1 . .
    N N1 1.0042(5) 0.4987(5) 0.3508(4) 0.0694(13) Uani d . 1 1 . .
    N N2 0.7142(4) 0.3876(4) 0.6036(4) 0.0543(11) Uani d . 1 1 . .
    H H2A 0.7912 0.4295 0.6051 0.065 Uiso calc R 1 1 . .
    H H2B 0.6527 0.3694 0.6711 0.065 Uiso calc R 1 1 . .
    O O1 0.5581(4) 0.2859(5) 0.0845(3) 0.0796(12) Uani d . 1 1 . .
    O O2 0.5602(3) 0.2879(3) 0.5179(3) 0.0531(9) Uani d . 1 1 . .
    O O3 0.5099(5) 0.3347(6) 0.8285(4) 0.1065(16) Uani d . 1 1 . .
    H H3 0.5180 0.3377 0.9026 0.160 Uiso calc R 1 1 . .
    C C1 0.9531(5) 0.1785(6) 0.1361(5) 0.0551(13) Uani d . 1 1 . .
    C C2 1.0586(6) 0.0538(7) 0.1199(6) 0.0659(15) Uani d . 1 1 . .
    H H2 1.1212 0.0522 0.0441 0.079 Uiso d R 1 1 . .
    C C3 1.0716(6) -0.0672(7) 0.2153(6) 0.0736(16) Uani d . 1 1 . .
    H H3A 1.1434 -0.1508 0.2047 0.088 Uiso d R 1 1 . .
    C C4 0.9784(6) -0.0667(6) 0.3281(6) 0.0707(16) Uani d . 1 1 . .
    H H4 0.9861 -0.1494 0.3930 0.085 Uiso d R 1 1 . .
    C C5 0.8745(5) 0.0572(5) 0.3432(5) 0.0532(12) Uani d . 1 1 . .
    H H5 0.8139 0.0577 0.4201 0.064 Uiso d R 1 1 . .
    C C6 0.8560(4) 0.1819(5) 0.2487(4) 0.0443(11) Uani d . 1 1 . .
    C C7 0.7362(4) 0.3145(5) 0.2726(4) 0.0429(11) Uani d . 1 1 . .
    H H7 0.7373 0.3918 0.1960 0.051 Uiso calc R 1 1 . .
    C C8 0.7721(5) 0.3698(5) 0.3836(4) 0.0437(11) Uani d . 1 1 . .
    C C9 0.6906(5) 0.3513(5) 0.4982(4) 0.0437(11) Uani d . 1 1 . .
    C C10 0.5007(5) 0.2644(5) 0.4148(4) 0.0454(11) Uani d . 1 1 . .
    C C11 0.5740(5) 0.2806(5) 0.2992(4) 0.0433(11) Uani d . 1 1 . .
    C C12 0.4933(5) 0.2721(6) 0.1923(5) 0.0561(13) Uani d . 1 1 . .
    C C13 0.3260(5) 0.2516(7) 0.2181(5) 0.0745(17) Uani d . 1 1 . .
    H H13A 0.3012 0.2056 0.1539 0.089 Uiso calc R 1 1 . .
    H H13B 0.2570 0.3459 0.2115 0.089 Uiso calc R 1 1 . .
    C C14 0.2971(6) 0.1595(6) 0.3488(5) 0.0670(15) Uani d . 1 1 . .
    H H14A 0.3567 0.0616 0.3523 0.080 Uiso calc R 1 1 . .
    H H14B 0.1868 0.1544 0.3640 0.080 Uiso calc R 1 1 . .
    C C15 0.3445(5) 0.2227(5) 0.4516(5) 0.0541(13) Uani d . 1 1 . .
    H H15A 0.2668 0.3076 0.4644 0.065 Uiso calc R 1 1 . .
    H H15B 0.3487 0.1515 0.5313 0.065 Uiso calc R 1 1 . .
    C C16 0.8995(5) 0.4412(5) 0.3669(4) 0.0489(12) Uani d . 1 1 . .
    C C17 0.3742(7) 0.2814(7) 0.8216(6) 0.097(2) Uani d D 1 1 . .
    H H17A 0.3331 0.3234 0.7390 0.117 Uiso calc R 1 1 . .
    H H17B 0.2949 0.3108 0.8865 0.117 Uiso calc R 1 1 . .
    C C18 0.4070(11) 0.1237(8) 0.8401(7) 0.136(3) Uani d D 1 1 . .
    H H18A 0.4878 0.0942 0.7776 0.204 Uiso calc R 1 1 . .
    H H18B 0.3137 0.0910 0.8308 0.204 Uiso calc R 1 1 . .
    H H18C 0.4412 0.0817 0.9240 0.204 Uiso calc R 1 1 . .
loop_
    _atom_site_aniso_label
    _atom_site_aniso_U_11
    _atom_site_aniso_U_22
    _atom_site_aniso_U_33
    _atom_site_aniso_U_12
    _atom_site_aniso_U_13
    _atom_site_aniso_U_23
    Cl1 0.0840(11) 0.0960(12) 0.0676(10) -0.0272(9) 0.0204(7) -0.0043(8)
    N1 0.044(2) 0.100(4) 0.076(3) -0.036(2) 0.001(2) -0.025(3)
    N2 0.046(2) 0.078(3) 0.050(3) -0.029(2) -0.0001(18) -0.021(2)
    O1 0.060(2) 0.137(4) 0.052(2) -0.040(2) -0.0035(18) -0.023(2)
    O2 0.0437(17) 0.074(2) 0.050(2) -0.0305(16) 0.0028(14) -0.0154(17)
    O3 0.096(3) 0.183(5) 0.057(3) -0.070(3) 0.008(2) -0.025(3)
    C1 0.041(3) 0.071(4) 0.062(3) -0.020(3) 0.003(2) -0.026(3)
    C2 0.048(3) 0.086(4) 0.075(4) -0.018(3) 0.009(3) -0.041(4)
    C3 0.050(3) 0.074(4) 0.101(5) -0.003(3) -0.005(3) -0.036(4)
    C4 0.058(3) 0.069(4) 0.084(4) -0.008(3) -0.010(3) -0.014(3)
    C5 0.037(3) 0.061(3) 0.061(3) -0.012(2) 0.003(2) -0.014(3)
    C6 0.027(2) 0.059(3) 0.054(3) -0.018(2) 0.0017(19) -0.018(2)
    C7 0.031(2) 0.051(3) 0.049(3) -0.016(2) 0.0002(18) -0.008(2)
    C8 0.033(2) 0.056(3) 0.047(3) -0.017(2) -0.0002(19) -0.013(2)
    C9 0.031(2) 0.050(3) 0.053(3) -0.013(2) -0.0028(19) -0.012(2)
    C10 0.037(2) 0.054(3) 0.051(3) -0.017(2) -0.006(2) -0.015(2)
    C11 0.036(2) 0.054(3) 0.045(3) -0.015(2) 0.000(2) -0.017(2)
    C12 0.045(3) 0.074(4) 0.057(3) -0.019(2) -0.004(2) -0.020(3)
    C13 0.038(3) 0.125(5) 0.074(4) -0.027(3) -0.010(2) -0.037(4)
    C14 0.043(3) 0.091(4) 0.079(4) -0.032(3) -0.001(2) -0.026(3)
    C15 0.036(3) 0.068(3) 0.062(3) -0.020(2) 0.002(2) -0.015(3)
    C16 0.035(2) 0.064(3) 0.052(3) -0.014(2) -0.001(2) -0.018(2)
    C17 0.068(4) 0.131(7) 0.085(5) -0.004(4) 0.002(3) -0.021(4)
    C18 0.203(10) 0.088(6) 0.102(6) -0.006(6) 0.011(6) -0.020(5)
_geom_special_details
;
 All esds (except the esd in the dihedral angle between two l.s. planes)
 are estimated using the full covariance matrix.  The cell esds are taken
 into account individually in the estimation of esds in distances, angles
 and torsion angles; correlations between esds in cell parameters are only
 used when they are defined by crystal symmetry.  An approximate (isotropic)
 treatment of cell esds is used for estimating esds involving l.s. planes.
;
loop_
    _geom_bond_atom_site_label_1
    _geom_bond_atom_site_label_2
    _geom_bond_site_symmetry_2
    _geom_bond_distance
    _geom_bond_publ_flag
    Cl1 C1 . 1.716(5) ?
    N1 C16 . 1.146(5) ?
    N2 C9 . 1.315(5) ?
    N2 H2A . 0.8600 ?
    N2 H2B . 0.8600 ?
    O1 C12 . 1.223(5) ?
    O2 C10 . 1.367(5) ?
    O2 C9 . 1.379(5) ?
    O3 C17 . 1.407(7) ?
    O3 H3 . 0.8200 ?
    C1 CG . 1.373(5) ?
    C1 C2 . 1.381(7) ?
    C1 C6 . 1.399(6) ?
    C2 C3 . 1.363(7) ?
    C2 CG . 1.376(5) ?
    C2 H2 . 0.9300 ?
    C3 CG . 1.376(6) ?
    C3 C4 . 1.382(8) ?
    C3 H3A . 0.9300 ?
    C4 C5 . 1.366(7) ?
    C4 CG . 1.380(6) ?
    C4 H4 . 0.9300 ?
    C5 CG . 1.359(5) ?
    C5 C6 . 1.381(6) ?
    C5 H5 . 0.9300 ?
    C6 CG . 1.405(4) ?
    C6 C7 . 1.519(6) ?
    C7 C11 . 1.505(5) ?
    C7 C8 . 1.507(6) ?
    C7 H7 . 0.9800 ?
    C8 C9 . 1.346(6) ?
    C8 C16 . 1.405(6) ?
    C10 C11 . 1.324(6) ?
    C10 C15 . 1.491(6) ?
    C11 C12 . 1.450(6) ?
    C12 C13 . 1.505(6) ?
    C13 C14 . 1.511(7) ?
    C13 H13A . 0.9700 ?
    C13 H13B . 0.9700 ?
    C14 C15 . 1.518(6) ?
    C14 H14A . 0.9700 ?
    C14 H14B . 0.9700 ?
    C15 H15A . 0.9700 ?
    C15 H15B . 0.9700 ?
    C17 C18 . 1.455(7) ?
    C17 H17A . 0.9700 ?
    C17 H17B . 0.9700 ?
    C18 H18A . 0.9600 ?
    C18 H18B . 0.9600 ?
    C18 H18C . 0.9600 ?
loop_
    _geom_angle_atom_site_label_1
    _geom_angle_atom_site_label_2
    _geom_angle_atom_site_label_3
    _geom_angle_site_symmetry_1
    _geom_angle_site_symmetry_3
    _geom_angle
    _geom_angle_publ_flag
    C9 N2 H2A . . 120.0 ?
    C9 N2 H2B . . 120.0 ?
    H2A N2 H2B . . 120.0 ?
    C10 O2 C9 . . 118.7(3) ?
    C17 O3 H3 . . 109.5 ?
    CG C1 C2 . . 60.0(3) ?
    CG C1 C6 . . 60.9(3) ?
    C2 C1 C6 . . 120.8(5) ?
    CG C1 Cl1 . . 178.0(4) ?
    C2 C1 Cl1 . . 118.1(4) ?
    C6 C1 Cl1 . . 121.1(4) ?
    C3 C2 CG . . 60.3(3) ?
    C3 C2 C1 . . 120.0(5) ?
    CG C2 C1 . . 59.7(3) ?
    C3 C2 H2 . . 119.8 ?
    CG C2 H2 . . 179.7 ?
    C1 C2 H2 . . 120.1 ?
    C2 C3 CG . . 60.3(3) ?
    C2 C3 C4 . . 120.4(5) ?
    CG C3 C4 . . 60.1(3) ?
    C2 C3 H3A . . 120.0 ?
    CG C3 H3A . . 179.6 ?
    C4 C3 H3A . . 119.6 ?
    C5 C4 CG . . 59.3(3) ?
    C5 C4 C3 . . 119.1(6) ?
    CG C4 C3 . . 59.7(4) ?
    C5 C4 H4 . . 120.3 ?
    CG C4 H4 . . 179.5 ?
    C3 C4 H4 . . 120.6 ?
    CG C5 C4 . . 60.9(3) ?
    CG C5 C6 . . 61.7(3) ?
    C4 C5 C6 . . 122.6(5) ?
    CG C5 H5 . . 179.0 ?
    C4 C5 H5 . . 118.7 ?
    C6 C5 H5 . . 118.8 ?
    C5 C6 C1 . . 117.0(4) ?
    C5 C6 CG . . 58.4(3) ?
    C1 C6 CG . . 58.6(3) ?
    C5 C6 C7 . . 119.2(4) ?
    C1 C6 C7 . . 123.7(4) ?
    CG C6 C7 . . 177.6(4) ?
    C11 C7 C8 . . 108.2(3) ?
    C11 C7 C6 . . 110.9(3) ?
    C8 C7 C6 . . 112.1(3) ?
    C11 C7 H7 . . 108.5 ?
    C8 C7 H7 . . 108.5 ?
    C6 C7 H7 . . 108.5 ?
    C9 C8 C16 . . 118.6(4) ?
    C9 C8 C7 . . 123.3(4) ?
    C16 C8 C7 . . 118.0(4) ?
    N2 C9 C8 . . 129.3(4) ?
    N2 C9 O2 . . 109.7(4) ?
    C8 C9 O2 . . 121.0(4) ?
    C11 C10 O2 . . 123.0(4) ?
    C11 C10 C15 . . 126.5(4) ?
    O2 C10 C15 . . 110.5(4) ?
    C10 C11 C12 . . 119.2(4) ?
    C10 C11 C7 . . 122.6(4) ?
    C12 C11 C7 . . 118.1(4) ?
    O1 C12 C11 . . 120.8(4) ?
    O1 C12 C13 . . 121.4(4) ?
    C11 C12 C13 . . 117.7(4) ?
    C12 C13 C14 . . 112.0(4) ?
    C12 C13 H13A . . 109.2 ?
    C14 C13 H13A . . 109.2 ?
    C12 C13 H13B . . 109.2 ?
    C14 C13 H13B . . 109.2 ?
    H13A C13 H13B . . 107.9 ?
    C13 C14 C15 . . 110.9(4) ?
    C13 C14 H14A . . 109.5 ?
    C15 C14 H14A . . 109.5 ?
    C13 C14 H14B . . 109.5 ?
    C15 C14 H14B . . 109.5 ?
    H14A C14 H14B . . 108.1 ?
    C10 C15 C14 . . 110.6(4) ?
    C10 C15 H15A . . 109.5 ?
    C14 C15 H15A . . 109.5 ?
    C10 C15 H15B . . 109.5 ?
    C14 C15 H15B . . 109.5 ?
    H15A C15 H15B . . 108.1 ?
    N1 C16 C8 . . 178.5(5) ?
    O3 C17 C18 . . 111.4(6) ?
    O3 C17 H17A . . 109.3 ?
    C18 C17 H17A . . 109.3 ?
    O3 C17 H17B . . 109.3 ?
    C18 C17 H17B . . 109.3 ?
    H17A C17 H17B . . 108.0 ?
    C17 C18 H18A . . 109.5 ?
    C17 C18 H18B . . 109.5 ?
    H18A C18 H18B . . 109.5 ?
    C17 C18 H18C . . 109.5 ?
    H18A C18 H18C . . 109.5 ?
    H18B C18 H18C . . 109.5 ?
    C5 CG C1 . . 120.4(3) ?
    C5 CG C3 . . 120.0(4) ?
    C1 CG C3 . . 119.7(3) ?
    C5 CG C2 . . 179.3(3) ?
    C1 CG C2 . . 60.3(3) ?
    C3 CG C2 . . 59.4(3) ?
    C5 CG C4 . . 59.8(3) ?
    C1 CG C4 . . 179.8(3) ?
    C3 CG C4 . . 60.2(3) ?
    C2 CG C4 . . 119.5(3) ?
    C5 CG C6 . . 59.9(3) ?
    C1 CG C6 . . 60.5(3) ?
    C3 CG C6 . . 179.6(3) ?
    C2 CG C6 . . 120.8(3) ?
    C4 CG C6 . . 119.7(3) ?
loop_
    _geom_hbond_atom_site_label_D
    _geom_hbond_atom_site_label_H
    _geom_hbond_atom_site_label_A
    _geom_hbond_site_symmetry_A
    _geom_hbond_distance_DH
    _geom_hbond_distance_HA
    _geom_hbond_distance_DA
    _geom_hbond_angle_DHA
    N2 H2A N1 2_766 0.86 2.19 3.037(5) 167.2
    N2 H2B O3 . 0.86 1.99 2.851(5) 177.9
    O3 H3 O1 1_556 0.82 1.97 2.765(5) 163.9
    C14 H14B CG 1_455 0.97 2.96 3.704(5) 134.5
_iucr_refine_instructions_details
;
htab N2  N1_$1
eqiv $1 -x+2, -y+1, -z+1
htab  N2   O3
htab  O3 O1_$2
eqiv $2  x, y, z+1
htab c14 cg_$3
eqiv $3 x-1, y, z
dfix 1.53 0.01 c17 c18
size 0.47 0.46 0.21
htab 2
mpla  O2 C8 C9 C10 C11
mpla c1  c2 c3 c4 c5 c6
;
data_global
_journal_date_recd_electronic     2011-10-11
_journal_date_accepted     2011-10-21
_journal_name_full     'Acta Crystallographica, Section E'
_journal_year     2011
_journal_volume     67
_journal_issue     11
_journal_page_first     o3099
_journal_page_last     o3099
_journal_paper_category     QO
_journal_coeditor_code     BQ2312
_publ_contact_author_name     'Lingqian Kong'
_publ_contact_author_address
;
Dongchang College, Liaocheng University,
Liaocheng 250059, People's Republic of China
College of Chemistry and Chemical Engineering
Liaocheng University
Shandong 252059
People's Republic of China
;
_publ_contact_author_email     konglingqian08@163.com
_publ_contact_author_fax     '86 635 8239121'
_publ_contact_author_phone     '86 635 8239325'
_publ_section_title
;\
2-Amino-4-(2-chlorophenyl)-5-oxo-5,6,7,8-tetrahydro-4<i>H</i>-chromene-3-\
carbonitrile ethanol monosolvate
;
loop_
    _publ_author_name
    _publ_author_address
    'Yan Qiao'
;
Dongchang College, Liaocheng University,
Liaocheng  250059, People's Republic of China
;
    'Lingqian Kong'
;
Dongchang College, Liaocheng University,
Liaocheng  250059, People's Republic of China
College of Chemistry and Chemical Engineering
Liaocheng University
Shandong 252059
People's Republic of China
;
    'Guifang Chen'
;
Dongchang College, Liaocheng University,
Liaocheng 250059, People's Republic of China
;
    'Shengli Li'
;
Dongchang College, Liaocheng University,
Liaocheng 250059, People's Republic of China
;
    'Zhiqing Gao'
;
Dongchang College, Liaocheng University,
Liaocheng 250059, People's Republic of China
;
