# Supplementary material for: 2-Amino-4-(2-chloro­phen­yl)-5-oxo-5,6,7,8-tetra­hydro-4H-chromene-3-carbonitrile ethanol monosolvate
Source: Acta Crystallogr Sect E Struct Rep Online. 2011 Oct 29;67(Pt 11):o3099. doi: 10.1107/S1600536811043650 (PMC3247485; doi:10.1107/S1600536811043650)
Supplement: Supplementary file 2 [file e-67-o3099-Isup2.hkl]

# 
# h,k,l, Fc-squared, Fo-squared, sigma(Fo-squared) and status flag 
# 
data_I
_shelx_title ' 100830a in P-1' 
_shelx_refln_list_code          4 
_shelx_F_calc_maximum      130.62 
_exptl_crystal_F_000       364.00 
_reflns_d_resolution_high  0.8409 
 
loop_ 
 _symmetry_equiv_pos_as_xyz 
 'x, y, z' 
 '-x, -y, -z' 
 
_cell_length_a     8.7610 
_cell_length_b     9.6281 
_cell_length_c    10.7951 
_cell_angle_alpha  76.878 
_cell_angle_beta   83.028 
_cell_angle_gamma  77.632 
 
_shelx_F_squared_multiplier     1.000 
 
loop_ 
 _refln_index_h 
 _refln_index_k 
 _refln_index_l 
 _refln_F_squared_calc 
 _refln_F_squared_meas 
 _refln_F_squared_sigma 
 _refln_observed_status 
   1   0   0       92.75      139.16      3.43 o 
   2   0   0     3629.11     5676.22     36.86 o 
   3   0   0      584.51      891.20     14.01 o 
   4   0   0      471.23      602.57     17.26 o 
   5   0   0      514.13      721.18     26.83 o 
   6   0   0        0.21       -3.27      3.00 o 
   7   0   0        2.26       -5.89      9.45 o 
   8   0   0       15.89       29.07     13.37 o 
   9   0   0        0.20       12.39     12.76 o 
  10   0   0        1.88       14.11     12.63 o 
  -9   1   0        3.12        2.09      8.95 o 
  -8   1   0       40.65       71.88     15.82 o 
  -7   1   0        2.31        1.29      5.20 o 
  -6   1   0       93.63      107.92      9.58 o 
  -5   1   0      911.56     1143.22     45.57 o 
  -4   1   0       87.24       72.05     11.78 o 
  -3   1   0     1004.14     1193.51    175.05 o 
  -2   1   0      866.88     1086.09     29.93 o 
  -1   1   0       34.00       42.57      4.54 o 
   0   1   0      266.57      260.52     15.09 o 
   1   1   0     2699.20     2825.02    182.90 o 
   2   1   0     2118.27     2644.97    152.11 o 
   3   1   0      973.64     1573.92     33.21 o 
   4   1   0     1319.79     2300.74     44.84 o 
   5   1   0     1621.25     2641.03     28.82 o 
   6   1   0       47.49       59.28      5.37 o 
   7   1   0        0.24       -4.05      4.91 o 
   8   1   0       21.92       31.53     10.30 o 
   9   1   0       12.59       28.70     12.88 o 
  10   1   0        3.88        5.64      9.20 o 
  -9   2   0        1.19       16.93     12.88 o 
  -8   2   0       12.90       25.15     11.78 o 
  -7   2   0       25.93       31.77      9.81 o 
  -6   2   0       17.63       10.43      7.85 o 
  -5   2   0      672.08      824.82     29.93 o 
  -4   2   0       66.96       72.01      9.69 o 
  -3   2   0       65.31       69.38      2.80 o 
  -2   2   0     1053.82      965.40     24.41 o 
  -1   2   0    17060.64    16771.12     96.23 o 
   0   2   0     5983.74     5445.14    242.02 o 
   1   2   0      841.75      845.24    110.83 o 
   2   2   0      306.89      334.51     15.21 o 
   3   2   0       44.77       60.12      5.51 o 
   4   2   0      564.51      777.52     17.87 o 
   5   2   0      274.11      346.15      8.88 o 
   6   2   0        1.92        1.50      5.25 o 
   7   2   0        9.50       16.45      7.54 o 
   8   2   0       44.52       36.36      7.96 o 
   9   2   0       59.59       72.13     14.84 o 
  10   2   0       23.62       22.33     11.29 o 
  -9   3   0        0.64       48.09     14.35 o 
  -8   3   0        7.12        6.64     16.62 o 
  -7   3   0        0.08        4.05      6.50 o 
  -6   3   0       55.28       55.57     11.53 o 
  -5   3   0       40.60       23.92      7.48 o 
  -4   3   0       17.10       14.47      6.26 o 
  -3   3   0      106.16       76.54      9.81 o 
  -2   3   0       11.70        5.69      2.12 o 
  -1   3   0     1495.58     1393.79     16.86 o 
   0   3   0     2818.02     2240.78     30.42 o 
   1   3   0        0.88       -1.47      2.86 o 
   2   3   0      581.09      545.05     23.57 o 
   3   3   0     1048.73     1136.58     35.52 o 
   4   3   0     1807.08     1998.35     55.45 o 
   5   3   0     1099.72     1250.46     35.94 o 
   6   3   0      253.61      304.88     32.75 o 
   7   3   0      146.28      158.74     18.71 o 
   8   3   0      208.84      234.41     24.41 o 
   9   3   0       10.85        2.81      6.81 o 
  10   3   0        5.83       42.20     15.09 o 
  -8   4   0        9.00       -0.49      7.73 o 
  -6   4   0       70.22       62.32     11.29 o 
  -5   4   0       28.33       27.11     10.55 o 
  -4   4   0        6.78       18.15      9.08 o 
  -3   4   0      119.63       79.73     10.79 o 
  -2   4   0      891.03      866.39     53.73 o 
  -1   4   0      787.91      812.31     68.39 o 
   0   4   0        0.41       -1.96      3.24 o 
   1   4   0        8.67        4.95      3.33 o 
   2   4   0      206.06      157.48      7.28 o 
   3   4   0       10.19        8.15      2.36 o 
   4   4   0       47.19      128.51     45.93 o 
   5   4   0      565.72      534.94     15.98 o 
   6   4   0        0.43        4.41      4.68 o 
   7   4   0       21.12       27.00      7.05 o 
   8   4   0        3.13        4.61      5.16 o 
   9   4   0        5.80        2.11      7.02 o 
  10   4   0        0.23        3.22      6.12 o 
  -8   5   0        1.74       11.41     10.18 o 
  -7   5   0       16.90       26.13      8.59 o 
  -6   5   0       70.61       70.29     12.39 o 
  -5   5   0        0.03        0.74      6.87 o 
  -4   5   0       30.38       24.17      8.46 o 
  -3   5   0        8.84       14.47      7.48 o 
  -2   5   0      463.69      459.74     11.64 o 
  -1   5   0      266.07      252.34     13.06 o 
   0   5   0      649.71      576.03     30.79 o 
   1   5   0        0.10       -0.31      5.83 o 
   2   5   0     1180.98     1074.19     32.69 o 
   3   5   0       35.76       34.30      4.91 o 
   4   5   0      870.93      754.17     65.40 o 
   5   5   0      115.87      132.33     15.21 o 
   6   5   0       46.87       44.50      7.28 o 
   7   5   0      143.20      131.79     10.88 o 
   8   5   0        0.01        3.44      5.40 o 
   9   5   0       37.61       39.53      8.50 o 
  -7   6   0        7.49        6.87      8.59 o 
  -6   6   0        0.25        6.75      7.24 o 
  -5   6   0       24.17       17.79      7.97 o 
  -4   6   0        0.75        3.68      7.24 o 
  -3   6   0      138.11      103.53     13.25 o 
  -2   6   0       29.33       17.17      7.24 o 
  -1   6   0       40.91       35.01      5.49 o 
   0   6   0       26.69       17.65      4.45 o 
   1   6   0      312.01      283.21     11.83 o 
   2   6   0       10.59       16.90      4.47 o 
   3   6   0       26.47       28.31      5.08 o 
   4   6   0      174.40      155.70     11.96 o 
   5   6   0       54.75       47.99      6.45 o 
   6   6   0        0.00       -0.55      4.24 o 
   7   6   0        3.55        1.56      5.13 o 
   8   6   0        0.07       -0.65      6.76 o 
   9   6   0        5.74       11.90     10.06 o 
  -6   7   0        1.66        0.00      7.36 o 
  -5   7   0        0.03       -5.40      6.99 o 
  -4   7   0       11.11       21.83     11.29 o 
  -3   7   0      153.66      134.93     17.42 o 
  -2   7   0        2.98        2.21     10.79 o 
  -1   7   0      338.89      378.31     25.64 o 
   0   7   0        5.37        6.10      6.81 o 
   1   7   0      123.68      107.46      8.90 o 
   2   7   0      130.13      130.03     19.57 o 
   3   7   0        0.02        1.00      4.45 o 
   4   7   0       13.81        8.22      7.97 o 
   5   7   0        0.65        6.01      8.22 o 
   6   7   0       18.95       22.69     12.39 o 
   7   7   0       39.00       43.18     13.62 o 
   8   7   0        6.33       -3.07     11.65 o 
   9   7   0       10.50        5.03     10.55 o 
  -5   8   0        1.82       -0.74      6.62 o 
  -4   8   0       37.82       43.42     14.35 o 
  -3   8   0        3.44        4.66      8.22 o 
  -2   8   0        0.98        4.54      7.24 o 
  -1   8   0       95.83      115.55     16.19 o 
   0   8   0       44.85       53.73     12.51 o 
   1   8   0      142.21      168.14     11.96 o 
   2   8   0       91.12       97.60     10.12 o 
   3   8   0       11.86        5.00      5.02 o 
   4   8   0       12.87        9.20      8.34 o 
   5   8   0        6.03        5.64      7.97 o 
   6   8   0       12.02        8.71      8.83 o 
   7   8   0        3.14        0.86      7.61 o 
   8   8   0        5.17        3.19      8.34 o 
  -4   9   0        1.37       -0.12      6.01 o 
  -3   9   0       19.05       13.62      8.71 o 
  -2   9   0        2.94        2.94      7.24 o 
  -1   9   0        6.50        7.61     10.92 o 
   0   9   0       32.82       38.03     13.86 o 
   1   9   0        0.09        8.34      7.24 o 
   2   9   0       21.31       20.02      6.63 o 
   3   9   0        0.17        0.25      6.26 o 
   4   9   0       11.45        4.91     10.06 o 
   5   9   0       10.03        7.73     11.16 o 
   6   9   0        0.95       -5.03      9.81 o 
   7   9   0       35.41       55.32     16.31 o 
  -2  10   0        1.99        8.95      9.69 o 
  -1  10   0        0.13        3.93      9.20 o 
   0  10   0        5.02       -1.35     10.55 o 
   1  10   0       14.95       13.37     10.92 o 
   2  10   0        1.87        1.35      8.95 o 
   3  10   0        1.35       -0.25      8.46 o 
   4  10   0       21.08       28.70     10.06 o 
   5  10   0       25.57       42.57     12.51 o 
   6  10   0        0.03        2.94      8.34 o 
   1  11   0        4.38        6.38     11.04 o 
  -5 -10   1        2.47        3.07      8.34 o 
  -4 -10   1        0.09        0.98      8.34 o 
  -3 -10   1       17.56        8.22     10.43 o 
  -1 -10   1        7.60       16.81     10.92 o 
   0 -10   1        0.35       -5.40      8.34 o 
   1 -10   1        0.05       -7.11      9.69 o 
   2 -10   1        3.49       -7.97      8.71 o 
  -7  -9   1        1.54        6.01      9.45 o 
  -6  -9   1        0.57        4.54     11.90 o 
  -5  -9   1        3.46        4.66     12.14 o 
  -4  -9   1        2.07       -2.82      6.87 o 
  -3  -9   1        4.29        6.26      6.87 o 
  -2  -9   1       12.58       15.01      5.98 o 
  -1  -9   1        2.04        3.43      7.61 o 
   0  -9   1        9.04       14.97     10.18 o 
   1  -9   1        3.10        0.61      6.99 o 
   2  -9   1        7.79       11.16     12.63 o 
   3  -9   1        3.39       10.67      8.95 o 
   4  -9   1       22.14       17.54      9.08 o 
  -8  -8   1       20.78       20.24     13.25 o 
  -7  -8   1        7.34       11.29     12.02 o 
  -6  -8   1       28.58       30.18     11.65 o 
  -5  -8   1       28.29       27.11      9.94 o 
  -4  -8   1        0.94       -3.19      5.77 o 
  -3  -8   1      126.93      148.67     17.42 o 
  -2  -8   1       17.86       26.26      6.93 o 
  -1  -8   1        3.40       -2.25      4.08 o 
   0  -8   1        0.80        1.84      6.87 o 
   1  -8   1       30.00       19.75     12.39 o 
   2  -8   1        0.03       -5.03      6.99 o 
   3  -8   1        0.09        4.42      7.36 o 
   4  -8   1        8.06       -6.50      5.77 o 
   5  -8   1        2.09        0.25      6.99 o 
  -8  -7   1       31.11       42.69     14.23 o 
  -7  -7   1      100.50       98.46     15.39 o 
  -6  -7   1       21.96       18.77      9.20 o 
  -5  -7   1       22.55       31.65      9.45 o 
  -4  -7   1        6.89        9.20      9.94 o 
  -3  -7   1       17.89       16.31      5.83 o 
  -2  -7   1       19.58       19.87      6.23 o 
  -1  -7   1       57.37       63.14     10.79 o 
   0  -7   1       44.07       40.06      9.32 o 
   1  -7   1       10.17       18.77     10.55 o 
   2  -7   1      113.21      108.07     15.21 o 
   3  -7   1       39.22       28.70     10.79 o 
   4  -7   1        8.23       16.68     11.53 o 
   5  -7   1        4.17        3.43      7.36 o 
   6  -7   1        0.16        2.58      8.22 o 
  -9  -6   1        9.18       11.08      7.44 o 
  -8  -6   1        6.69        1.95      6.13 o 
  -7  -6   1       98.42       94.35     15.15 o 
  -6  -6   1        3.89        6.66      5.59 o 
  -5  -6   1        1.57        0.49      9.45 o 
  -4  -6   1      240.87      274.53     21.34 o 
  -3  -6   1       45.56       48.22      6.05 o 
  -2  -6   1        0.10       -3.38      3.33 o 
  -1  -6   1       14.80        9.25      4.57 o 
   0  -6   1       56.88       46.30      6.13 o 
   1  -6   1      227.17      220.09     10.54 o 
   2  -6   1      101.19       81.82     12.76 o 
   3  -6   1       47.78       33.86     10.30 o 
   4  -6   1        0.42       -8.46      9.81 o 
   5  -6   1        8.26        2.58     10.55 o 
   6  -6   1        0.07       -4.54      6.38 o 
   7  -6   1        2.96       -8.34      5.77 o 
  -9  -5   1        5.21        0.32      6.44 o 
  -8  -5   1       15.95       30.47      8.80 o 
  -7  -5   1        0.00        2.82      5.29 o 
  -6  -5   1        0.04       -1.34      4.21 o 
  -5  -5   1       43.99       46.96      6.04 o 
  -4  -5   1       55.76       54.63     11.65 o 
  -3  -5   1     1073.42     1059.59     20.98 o 
  -2  -5   1      202.94      172.64     13.06 o 
  -1  -5   1       99.98      105.70      9.81 o 
   0  -5   1        9.52        4.26      4.39 o 
   1  -5   1      305.77      376.46     14.23 o 
   2  -5   1     1000.10      982.95     18.80 o 
   3  -5   1        9.33        2.33      6.62 o 
   4  -5   1        1.52        5.64      9.69 o 
   5  -5   1        0.02        7.85     10.18 o 
   6  -5   1       16.65       13.74     10.55 o 
   7  -5   1        5.51        6.26      9.94 o 
   8  -5   1        0.05       -2.82      9.81 o 
 -10  -4   1        1.28        5.52      9.69 o 
  -9  -4   1        6.70        3.97      5.33 o 
  -8  -4   1       30.98       25.68      8.04 o 
  -7  -4   1       53.47       58.49     10.43 o 
  -6  -4   1        5.38        8.86      4.42 o 
  -5  -4   1       24.68       29.30      6.07 o 
  -4  -4   1      229.91      207.80     10.18 o 
  -3  -4   1       14.26       10.89      3.00 o 
  -2  -4   1      242.70      237.38     13.06 o 
  -1  -4   1      340.26      356.20     11.39 o 
   0  -4   1      150.95      154.45     15.39 o 
   1  -4   1       57.54       50.02      5.33 o 
   2  -4   1     1396.64     1273.96     22.69 o 
   3  -4   1       24.68       13.86      6.87 o 
   4  -4   1        0.36        4.17      6.50 o 
   5  -4   1       38.31       37.66     11.78 o 
   6  -4   1       73.30       77.16     14.23 o 
   7  -4   1        6.44        6.75      9.32 o 
   8  -4   1        3.07       -9.57      8.59 o 
 -10  -3   1        3.58       -3.31      8.22 o 
  -9  -3   1        0.54        1.69      4.80 o 
  -8  -3   1       13.75        7.51      5.38 o 
  -7  -3   1       24.43       31.21      7.01 o 
  -6  -3   1        9.86        8.54      5.57 o 
  -5  -3   1        0.72        2.99      4.40 o 
  -4  -3   1      386.06      403.47     29.13 o 
  -3  -3   1      294.31      326.12     21.12 o 
  -2  -3   1      378.23      333.68     10.15 o 
  -1  -3   1      177.59      179.48      7.57 o 
   0  -3   1      163.21      168.98     11.10 o 
   1  -3   1     3993.55     4093.27    159.90 o 
   2  -3   1       15.46        7.70      3.77 o 
   3  -3   1       48.86       42.57      4.74 o 
   4  -3   1       20.13       16.93      6.38 o 
   5  -3   1       12.85        6.99      5.77 o 
   6  -3   1       23.33       16.93      7.73 o 
   7  -3   1       59.41       42.32     10.06 o 
   8  -3   1        0.18       -7.11      8.10 o 
   9  -3   1        0.09       32.75     12.51 o 
 -10  -2   1        1.64       -0.49      9.57 o 
  -9  -2   1       21.56       26.74     11.41 o 
  -8  -2   1       10.60        3.79      6.06 o 
  -7  -2   1        0.00       -2.67      6.10 o 
  -6  -2   1       67.37       73.22      8.19 o 
  -5  -2   1       44.31       38.32      6.11 o 
  -4  -2   1      191.02      264.78     16.74 o 
  -3  -2   1      468.44      556.39     55.57 o 
  -2  -2   1     2121.53     2124.58     16.78 o 
  -1  -2   1       56.69       31.22      3.67 o 
   0  -2   1      258.89      351.71      9.58 o 
   1  -2   1     3706.77     4029.56     32.95 o 
   2  -2   1        0.02       -1.58      2.94 o 
   3  -2   1       21.50       21.67      3.38 o 
   4  -2   1       21.89       30.77      3.73 o 
   5  -2   1      173.12      146.96     12.88 o 
   6  -2   1       96.40      105.37     12.63 o 
   7  -2   1       14.07       12.39      8.34 o 
   8  -2   1       33.24       28.09     10.30 o 
   9  -2   1        0.32        8.22      8.34 o 
 -10  -1   1       16.32        3.80      9.94 o 
  -9  -1   1        0.38        4.54      9.81 o 
  -8  -1   1       27.15       25.02     11.78 o 
  -7  -1   1       82.56      106.14     10.09 o 
  -6  -1   1      130.54      153.82     11.71 o 
  -5  -1   1       22.45       19.57      4.81 o 
  -4  -1   1     1202.41     1636.71     39.25 o 
  -3  -1   1      397.19      640.17     33.76 o 
  -2  -1   1       16.33       15.52      3.42 o 
  -1  -1   1        0.41       -0.23      2.95 o 
   0  -1   1     4664.63     4382.56     42.44 o 
   1  -1   1       15.95       16.00      2.97 o 
   2  -1   1     1637.46     1972.63     21.05 o 
   3  -1   1      353.10      394.35     29.87 o 
   4  -1   1      160.11      157.81     10.24 o 
   5  -1   1      409.35      499.22     36.43 o 
   6  -1   1      213.57      220.19     15.46 o 
   7  -1   1        5.58        4.29      6.99 o 
   8  -1   1        5.08       13.13     10.92 o 
   9  -1   1        7.25       16.07     11.90 o 
 -10   0   1       71.36       98.01     19.99 o 
  -9   0   1      176.14      232.82     24.66 o 
  -8   0   1       91.21       89.06     15.33 o 
  -7   0   1        5.23        4.54      7.85 o 
  -6   0   1       89.73      131.95      7.09 o 
  -5   0   1        0.31       -0.04      3.26 o 
  -4   0   1      284.24      362.64     17.17 o 
  -3   0   1      628.74      791.17     17.54 o 
  -2   0   1     1505.73     1785.47     56.08 o 
  -1   0   1       39.15       38.59      5.46 o 
   0   0   1      324.75      226.32      5.77 o 
   1   0   1     2272.62     2578.85     28.21 o 
   2   0   1     3744.34     5573.67     51.15 o 
   3   0   1      269.40      346.78     12.63 o 
   4   0   1      618.34      808.14    118.87 o 
   5   0   1       48.84       63.89      5.67 o 
   6   0   1       59.00       54.57      5.74 o 
   7   0   1      405.69      483.99     17.77 o 
   8   0   1        0.86        0.12      7.48 o 
   9   0   1        3.62        5.89     10.79 o 
  10   0   1        2.06        4.29      8.46 o 
  -9   1   1       23.89       32.02     12.63 o 
  -8   1   1       23.41       50.54     14.60 o 
  -7   1   1       86.29      118.13     16.44 o 
  -6   1   1       98.99      134.03     10.01 o 
  -5   1   1       59.72       72.65      5.19 o 
  -4   1   1       98.90      111.88      7.23 o 
  -3   1   1       19.10       17.34      2.79 o 
  -2   1   1      229.53      214.25     14.29 o 
  -1   1   1      189.25      166.14      3.61 o 
   0   1   1     1175.62      966.55     17.42 o 
   1   1   1      298.62      265.48     13.98 o 
   2   1   1      327.69      396.59     13.98 o 
   3   1   1     1029.24     1646.57     31.16 o 
   4   1   1      108.33      127.71     10.06 o 
   5   1   1       49.65       47.07      5.28 o 
   6   1   1       40.03       39.37      4.44 o 
   7   1   1       64.10       60.25      7.41 o 
   8   1   1       27.28       35.82     10.55 o 
   9   1   1       59.29       66.24     15.21 o 
  10   1   1       19.81       34.72     13.37 o 
  -9   2   1       16.56       41.58     13.86 o 
  -8   2   1       14.10       18.28     10.55 o 
  -7   2   1       24.22       17.45      6.80 o 
  -6   2   1       17.69       11.62      5.57 o 
  -5   2   1      272.78      347.03     19.01 o 
  -4   2   1        0.36       -0.28      2.21 o 
  -3   2   1      759.35      895.72     28.21 o 
  -2   2   1      106.82       92.98      7.73 o 
  -1   2   1     2115.22     2036.29     21.16 o 
   0   2   1      203.61      217.11     10.67 o 
   1   2   1      168.77      193.16     29.07 o 
   2   2   1     1192.85     1143.91     34.83 o 
   3   2   1     1912.56     2368.96     76.54 o 
   4   2   1      154.96      208.49     14.41 o 
   5   2   1      113.00      136.90     14.29 o 
   6   2   1      567.85      773.41     14.86 o 
   7   2   1        4.41        6.17      4.99 o 
   8   2   1       62.04       69.78      9.12 o 
   9   2   1        0.11       -1.96      9.81 o 
  10   2   1       10.95        9.81      9.32 o 
  -9   3   1        8.03       13.25     10.67 o 
  -8   3   1       14.84       45.02     15.09 o 
  -7   3   1        3.81        3.17      5.78 o 
  -6   3   1        8.84        5.27      7.73 o 
  -5   3   1       43.35       36.68      9.32 o 
  -4   3   1      311.83      378.68     20.24 o 
  -3   3   1      410.11      441.60     19.38 o 
  -2   3   1     2708.77     2649.51     42.93 o 
  -1   3   1      139.39      160.42     15.76 o 
   0   3   1     2549.25     2267.00    174.99 o 
   1   3   1       95.87       85.84      5.95 o 
   2   3   1      529.29      477.74     26.67 o 
   3   3   1        0.02        1.10      1.91 o 
   4   3   1        7.27        6.15      6.26 o 
   5   3   1        3.34        1.08      3.71 o 
   6   3   1       76.42       88.05     10.30 o 
   7   3   1       54.95       60.59     15.70 o 
   8   3   1        0.30       -4.03      5.11 o 
   9   3   1       33.79       29.77      7.29 o 
  10   3   1        0.23        3.43     11.53 o 
  -8   4   1       11.98       24.17     10.67 o 
  -7   4   1        6.02       -3.93      8.83 o 
  -6   4   1        2.65        2.82      8.22 o 
  -5   4   1       53.26       32.26      8.22 o 
  -4   4   1       37.22       23.92      7.24 o 
  -3   4   1        4.51        2.82      6.75 o 
  -2   4   1      566.80      531.90     40.91 o 
  -1   4   1      252.97      274.10     38.76 o 
   0   4   1       15.78        6.35      3.90 o 
   1   4   1        1.56        3.47      3.40 o 
   2   4   1       56.16       57.75      5.37 o 
   3   4   1      350.31      300.26     23.05 o 
   4   4   1        0.41       -0.65      2.11 o 
   5   4   1        6.93        7.69      4.21 o 
   6   4   1        8.72        3.29      4.26 o 
   7   4   1        5.78       -0.21      4.91 o 
   8   4   1        0.06        1.80      6.36 o 
   9   4   1       15.23        5.52     10.18 o 
  10   4   1        5.71        5.40      5.92 o 
  -8   5   1        2.73       19.71     15.27 o 
  -7   5   1        2.13        6.01      7.48 o 
  -6   5   1        0.82      -12.88      8.59 o 
  -5   5   1      145.67      129.91     16.93 o 
  -4   5   1       59.01       44.28     10.43 o 
  -3   5   1      155.84      172.47     16.68 o 
  -2   5   1        8.71        2.09      6.13 o 
  -1   5   1      360.61      366.63     72.93 o 
   0   5   1      320.89      322.81     18.03 o 
   1   5   1       23.50       28.47      5.36 o 
   2   5   1       18.97       16.99      4.79 o 
   3   5   1      126.21      112.65      6.96 o 
   4   5   1        0.27        0.66      2.45 o 
   5   5   1       24.47       28.21      5.28 o 
   6   5   1        3.23        5.50      3.92 o 
   7   5   1      118.40      127.99     15.15 o 
   8   5   1       13.82        5.40      6.51 o 
   9   5   1        6.43       -2.54      6.37 o 
  10   5   1        0.15       -1.47     10.06 o 
  -7   6   1        2.60       -9.20      8.10 o 
  -6   6   1       10.59       -8.22      8.83 o 
  -5   6   1       12.27       16.31      8.46 o 
  -4   6   1       17.88       31.16     12.51 o 
  -3   6   1       29.22       16.68      8.22 o 
  -2   6   1      195.53      147.32     14.23 o 
  -1   6   1        3.04        4.69      4.03 o 
   0   6   1      145.23      161.08      9.51 o 
   1   6   1        5.21        4.41      4.07 o 
   2   6   1      198.96      233.12     11.19 o 
   3   6   1       24.00       22.39      5.26 o 
   4   6   1       56.30       54.51      5.31 o 
   5   6   1       85.04       85.51     17.42 o 
   6   6   1        3.83        3.66      4.94 o 
   7   6   1        6.23        6.87      7.11 o 
   9   6   1        2.71       -8.22      9.81 o 
  -6   7   1        3.38       -5.52      6.01 o 
  -5   7   1        7.02        8.22      7.61 o 
  -4   7   1        1.59        3.56      7.36 o 
  -3   7   1       12.12       15.33     10.43 o 
  -2   7   1        0.43       -3.93      8.95 o 
  -1   7   1      121.04      118.74     14.97 o 
   0   7   1       31.17       31.51      6.75 o 
   1   7   1        4.37        2.62      4.29 o 
   2   7   1       20.85       20.44      6.02 o 
   3   7   1      144.47      163.57     10.35 o 
   4   7   1       97.82      103.37      8.30 o 
   5   7   1      206.53      195.66     19.14 o 
   6   7   1      198.15      193.32     19.38 o 
   7   7   1       15.38        4.66      7.61 o 
   8   7   1       26.96       53.73     14.47 o 
   9   7   1       16.17       23.92     12.51 o 
  -5   8   1        0.74       -0.12      6.75 o 
  -4   8   1        5.46        2.09      9.20 o 
  -3   8   1       12.53       11.41      9.08 o 
  -2   8   1        3.12       -0.49      8.10 o 
  -1   8   1       14.52        3.68      8.95 o 
   0   8   1       93.30       87.46     14.60 o 
   1   8   1       32.75       40.97      6.98 o 
   2   8   1       98.82       95.82      8.91 o 
   3   8   1       52.96       54.96      7.33 o 
   4   8   1      100.56      104.88     14.72 o 
   5   8   1        2.27        5.03      7.36 o 
   6   8   1        0.76        3.43     10.30 o 
   7   8   1        2.89       11.04     10.30 o 
   8   8   1        0.62        8.34      9.32 o 
  -4   9   1        0.05        4.54      8.46 o 
  -3   9   1        0.36       -0.37     11.04 o 
  -2   9   1        0.76       -4.54     11.29 o 
  -1   9   1        5.81       28.83     13.25 o 
   0   9   1       14.88       20.49     11.90 o 
   1   9   1        0.75       -2.94      8.95 o 
   2   9   1        0.85        5.87      5.97 o 
   3   9   1        8.27        4.24      5.87 o 
   4   9   1       12.66       23.67     10.67 o 
   5   9   1        2.67        2.82      7.11 o 
   6   9   1       28.85       43.67     13.37 o 
   7   9   1       16.81       19.75      9.69 o 
  -2  10   1        1.64       -5.15      9.32 o 
  -1  10   1       16.99       16.31     10.06 o 
   0  10   1        8.51        4.17     10.92 o 
   1  10   1        0.42        2.94     10.30 o 
   2  10   1        1.92        6.87      8.59 o 
   3  10   1       11.35        8.59      7.11 o 
   4  10   1        0.00       -2.33      8.95 o 
   5  10   1        0.19       -1.47      6.13 o 
   6  10   1       10.98       30.54     11.41 o 
   0  11   1        1.93        7.24      9.08 o 
   1  11   1        0.11        8.22     11.53 o 
   2  11   1        0.02       -0.61      6.62 o 
   4  11   1        3.75        7.24      8.22 o 
  -4 -10   2        0.25       -3.93     10.55 o 
  -3 -10   2        0.59       -3.43      8.59 o 
  -2 -10   2        2.73        4.78      8.71 o 
  -1 -10   2        3.49       13.49     11.78 o 
   0 -10   2        1.89        6.62      8.22 o 
   1 -10   2        0.80       -7.61      6.75 o 
  -6  -9   2       10.53        2.58     11.29 o 
  -5  -9   2        4.35        1.47      7.36 o 
  -4  -9   2        0.91        4.78      8.22 o 
  -3  -9   2        0.76       -0.12      9.81 o 
  -2  -9   2        0.21        0.37      9.32 o 
  -1  -9   2       36.95       53.75      8.00 o 
   0  -9   2        5.85        2.58      7.85 o 
   1  -9   2        0.19       13.13     10.06 o 
   2  -9   2        2.23        2.82     10.06 o 
   3  -9   2       12.09       14.47      8.95 o 
  -7  -8   2        6.25       27.11     11.53 o 
  -6  -8   2        4.77        4.05      7.73 o 
  -5  -8   2        5.58        2.58     10.67 o 
  -4  -8   2       28.31       40.97     11.53 o 
  -3  -8   2       28.58       37.41     10.67 o 
  -2  -8   2       74.14       72.71      8.22 o 
  -1  -8   2        7.45        6.92      8.77 o 
   0  -8   2        8.11        2.82      6.38 o 
   1  -8   2       10.60        4.66     10.79 o 
   2  -8   2        0.05       25.88     12.88 o 
   3  -8   2        6.35        3.31      8.10 o 
   4  -8   2        9.58        5.77      8.10 o 
   5  -8   2        1.66       -2.09      5.40 o 
  -8  -7   2        2.80       -2.92     11.41 o 
  -7  -7   2        0.01        2.33      9.45 o 
  -6  -7   2       14.44       20.49      9.57 o 
  -5  -7   2       82.24       84.15     14.47 o 
  -4  -7   2       65.43       76.30     13.37 o 
  -3  -7   2        2.39       -2.33      6.26 o 
  -2  -7   2       97.47      119.13      9.60 o 
  -1  -7   2        3.59       -0.65      3.79 o 
   0  -7   2        2.25        1.01      4.67 o 
   1  -7   2       51.21       47.60     11.53 o 
   2  -7   2       59.34       52.26     12.39 o 
   3  -7   2       23.79       23.18     12.88 o 
   4  -7   2        0.23       -4.17      6.99 o 
   5  -7   2        6.57       -1.23      6.99 o 
   6  -7   2        1.12       -4.29      7.36 o 
  -9  -6   2       36.00       31.40     10.49 o 
  -8  -6   2       52.63       48.01     10.73 o 
  -7  -6   2       62.23       66.12     13.74 o 
  -6  -6   2       31.09       21.16     12.08 o 
  -4  -6   2       13.09       17.91      8.10 o 
  -3  -6   2        6.12        0.55      4.15 o 
  -2  -6   2        4.96        5.54      4.38 o 
  -1  -6   2       32.32       30.00      5.55 o 
   0  -6   2      111.92       89.85      8.59 o 
   1  -6   2      101.58      126.67     16.01 o 
   2  -6   2      174.83      157.14     17.66 o 
   3  -6   2      360.96      414.99     27.60 o 
   4  -6   2        4.07        2.58     10.55 o 
   5  -6   2        1.72       -4.54      6.38 o 
   6  -6   2        0.63        0.74      8.83 o 
   7  -6   2        0.33       -5.15      7.97 o 
  -9  -5   2       13.05       10.03      7.58 o 
  -8  -5   2        0.06       -6.12      5.10 o 
  -7  -5   2       20.27       33.65      7.39 o 
  -6  -5   2        2.95        2.29      5.78 o 
  -5  -5   2        1.50        3.72      4.69 o 
  -4  -5   2       58.87       60.35     12.02 o 
  -3  -5   2        5.17        3.80      3.27 o 
  -2  -5   2      277.26      257.65     10.98 o 
  -1  -5   2      372.92      427.67     14.92 o 
   0  -5   2        2.66        4.68      4.68 o 
   1  -5   2        9.95        5.80      4.14 o 
   2  -5   2       10.49       14.90      5.06 o 
   3  -5   2       61.44       30.79      9.20 o 
   4  -5   2      325.41      250.12     20.36 o 
   5  -5   2       36.65       20.73      9.20 o 
   6  -5   2        0.02       -4.91      9.08 o 
   7  -5   2        3.34       -0.86      6.26 o 
  -9  -4   2        2.39        4.75      6.30 o 
  -8  -4   2        9.27        0.26      5.69 o 
  -7  -4   2      123.31      128.82     11.23 o 
  -6  -4   2       13.75        9.02      6.19 o 
  -5  -4   2       31.46       32.01      6.40 o 
  -4  -4   2      110.60       95.81      7.72 o 
  -3  -4   2      170.19      151.19     13.62 o 
  -2  -4   2       57.47       64.02      5.57 o 
  -1  -4   2       93.15       78.82      6.54 o 
   0  -4   2       30.23       26.24      6.75 o 
   1  -4   2      141.87      148.89      9.43 o 
   2  -4   2       39.93       31.85      5.27 o 
   3  -4   2      219.91      225.55     13.55 o 
   4  -4   2       49.57       42.32     10.79 o 
   5  -4   2        1.25        4.78      8.46 o 
   6  -4   2        1.42        5.77      6.87 o 
   7  -4   2       36.36       37.78     10.67 o 
   8  -4   2        4.10       -3.43      5.89 o 
  -9  -3   2       10.54       13.37      7.24 o 
  -8  -3   2       21.48       20.36      6.74 o 
  -7  -3   2       12.80        5.49      5.01 o 
  -6  -3   2       64.55       73.79      8.24 o 
  -5  -3   2        0.02       -0.18      3.60 o 
  -4  -3   2      107.88      117.66     18.03 o 
  -3  -3   2       34.91       27.35      2.41 o 
  -2  -3   2      190.60      189.57      7.18 o 
  -1  -3   2      891.50      981.93     20.55 o 
   0  -3   2      378.90      445.46     13.20 o 
   1  -3   2       75.34       57.55      5.98 o 
   2  -3   2       50.09       56.05      6.28 o 
   3  -3   2      605.14      643.22     78.57 o 
   4  -3   2        4.54        3.24      3.79 o 
   5  -3   2        0.43        8.95      8.10 o 
   6  -3   2        0.76        1.96      7.73 o 
   7  -3   2        1.04        6.99      6.13 o 
   8  -3   2       50.77       70.66     13.49 o 
 -10  -2   2        1.00       -6.50     12.27 o 
  -9  -2   2        0.05       -1.84     12.27 o 
  -8  -2   2       52.71       51.57      8.63 o 
  -7  -2   2      153.55      165.19     12.00 o 
  -6  -2   2        9.34       12.03      5.33 o 
  -5  -2   2        4.58        3.49      3.77 o 
  -4  -2   2        0.81        3.33      3.51 o 
  -3  -2   2      222.96      235.23      9.66 o 
  -2  -2   2       97.74       93.60      4.86 o 
  -1  -2   2       18.10        8.56      3.93 o 
   0  -2   2      243.22      211.77      8.41 o 
   1  -2   2       10.92        7.21      4.18 o 
   2  -2   2       13.73       11.56      3.49 o 
   3  -2   2      114.11      117.51     14.90 o 
   4  -2   2       67.51       57.23      6.01 o 
   5  -2   2       11.15       13.13      7.85 o 
   6  -2   2        0.01        2.70      7.48 o 
   7  -2   2        1.23       -0.37      7.11 o 
   8  -2   2       25.18       31.53      9.69 o 
  -9  -1   2       11.65        3.43     10.06 o 
  -8  -1   2        1.91       -0.12      8.71 o 
  -7  -1   2      280.40      385.66     17.59 o 
  -6  -1   2        9.79       14.58      8.03 o 
  -5  -1   2      621.02      797.15     20.20 o 
  -4  -1   2      727.55      926.63     11.83 o 
  -3  -1   2      949.59     1020.52     10.98 o 
  -2  -1   2        0.90        1.66      2.98 o 
  -1  -1   2      326.42      329.31      8.62 o 
   1  -1   2       66.52       59.86      6.87 o 
   2  -1   2       50.07       50.78      5.15 o 
   3  -1   2      253.68      248.91     21.28 o 
   4  -1   2       65.83       80.32      4.43 o 
   5  -1   2       37.59       37.04      4.43 o 
   6  -1   2        1.49        2.35      3.68 o 
   7  -1   2       67.27       85.87     12.02 o 
   8  -1   2       12.25       11.90      7.97 o 
   9  -1   2        3.02       16.19      8.34 o 
  -9   0   2        3.13       -8.95      8.46 o 
  -8   0   2      247.65      343.10     28.83 o 
  -7   0   2      134.46      134.81     16.68 o 
  -6   0   2       24.85       22.25      5.33 o 
  -5   0   2        0.02        5.14      3.23 o 
  -4   0   2        0.77       15.21      5.35 o 
  -3   0   2      190.85      232.43     10.66 o 
  -2   0   2     3260.17     3710.51    196.77 o 
  -1   0   2       28.79       24.50      4.20 o 
   0   0   2      197.38      155.42      6.87 o 
   1   0   2      227.67      157.54      6.19 o 
   2   0   2     1301.82     1243.24     22.33 o 
   3   0   2       30.61       26.74      5.27 o 
   4   0   2       13.15       17.91      5.03 o 
   5   0   2        3.49        3.20      3.16 o 
   6   0   2       37.02       31.05      4.84 o 
   7   0   2        6.09        1.14      4.04 o 
   8   0   2       12.52       19.75      8.46 o 
   9   0   2        0.80        5.52      8.10 o 
  10   0   2        8.62       27.97     10.79 o 
  -9   1   2       54.48       47.84     14.23 o 
  -8   1   2      216.57      242.88     25.64 o 
  -7   1   2       76.63       92.00     16.68 o 
  -6   1   2        2.48        4.16      5.33 o 
  -5   1   2       62.66       65.29      5.12 o 
  -4   1   2       23.70       24.33      3.94 o 
  -3   1   2      699.68      776.94     35.20 o 
  -2   1   2        7.91        7.60      2.86 o 
  -1   1   2     3059.79     3081.04    126.53 o 
   0   1   2      223.82      169.33      5.27 o 
   1   1   2     1574.10     1176.22    101.08 o 
   2   1   2     2775.65     2843.20     37.54 o 
   3   1   2       62.94       96.05      8.95 o 
   4   1   2        2.70        9.32      4.42 o 
   5   1   2      151.14      201.54     13.13 o 
   6   1   2       39.71       42.52      4.47 o 
   7   1   2        2.21       -0.30      3.55 o 
   8   1   2       24.65       23.67     11.04 o 
   9   1   2       18.37       18.52      9.08 o 
  10   1   2       24.91       51.03     15.58 o 
  -9   2   2        6.15        2.70      9.57 o 
  -8   2   2        0.76        4.54     12.76 o 
  -7   2   2      195.82      285.57     26.62 o 
  -6   2   2       48.43       46.00      7.17 o 
  -5   2   2        0.45        3.35      4.48 o 
  -4   2   2      106.96       99.98     15.95 o 
  -3   2   2     1443.27     1554.63     83.75 o 
  -2   2   2      234.70      198.94     14.80 o 
  -1   2   2       12.47       12.09      2.68 o 
   0   2   2      154.84      112.70      6.25 o 
   1   2   2     6395.19     6585.46     76.24 o 
   2   2   2     6478.23     6066.63     89.26 o 
   3   2   2     2913.68     2812.18     27.68 o 
   4   2   2     1244.74     1361.29     56.30 o 
   5   2   2      325.44      395.73     13.35 o 
   6   2   2       11.64       15.03      4.46 o 
   7   2   2       19.61       17.12      6.21 o 
   8   2   2        5.33        6.65      8.89 o 
   9   2   2       13.35       35.70     10.06 o 
  10   2   2        0.26       21.59     11.78 o 
  -9   3   2       11.40       20.12     11.16 o 
  -8   3   2       33.02       51.89     14.60 o 
  -7   3   2       14.76       15.83      6.86 o 
  -6   3   2        1.28       -1.78      6.00 o 
  -5   3   2        3.20        7.92      4.72 o 
  -4   3   2       26.41       20.73      7.48 o 
  -3   3   2        1.90        5.15      5.52 o 
  -2   3   2      429.37      352.06     15.03 o 
  -1   3   2     1068.43     1088.64     91.08 o 
   0   3   2     1142.19     1144.33     17.30 o 
   1   3   2      111.12       88.29      6.62 o 
   2   3   2       52.11       35.23      3.06 o 
   3   3   2      705.70      658.25     31.51 o 
   4   3   2      234.26      256.01     19.93 o 
   5   3   2      176.67      185.19      9.65 o 
   6   3   2       70.62       76.94      7.19 o 
   7   3   2        0.01       -2.83      4.33 o 
   8   3   2       37.39       42.55     11.96 o 
   9   3   2       37.70       39.93      8.17 o 
  10   3   2        7.20       26.01     12.51 o 
  -8   4   2       26.69       44.77     13.86 o 
  -7   4   2       12.69       16.41      7.57 o 
  -6   4   2       43.37       45.69      7.88 o 
  -5   4   2        8.29       11.53      8.34 o 
  -4   4   2        1.39       -0.12      5.03 o 
  -3   4   2      566.13      509.93     23.18 o 
  -2   4   2       45.58       35.82      2.98 o 
  -1   4   2      274.78      284.17      9.07 o 
   0   4   2       31.89       48.90      5.50 o 
   1   4   2      201.16      225.24     10.10 o 
   2   4   2        0.45       -1.00      3.27 o 
   3   4   2        1.81        2.13      1.94 o 
   4   4   2       63.10       63.31      4.04 o 
   5   4   2       19.16       16.57      5.09 o 
   6   4   2       95.24       97.94      9.20 o 
   7   4   2       47.99       51.69      7.65 o 
   8   4   2        1.68        0.20      6.06 o 
   9   4   2        5.51        7.36     10.06 o 
  10   4   2        2.19        0.25     10.43 o 
  -8   5   2        0.22       10.79     11.65 o 
  -7   5   2        1.78        9.12      7.11 o 
  -6   5   2        2.56        7.36      9.57 o 
  -5   5   2        1.97        1.23      8.34 o 
  -4   5   2        5.10       -1.59      8.22 o 
  -3   5   2      118.63      111.38     13.49 o 
  -2   5   2        1.21        1.72      6.75 o 
  -1   5   2        6.49        2.56      4.01 o 
   0   5   2        1.42        2.11      3.72 o 
   1   5   2        2.39        0.20      3.74 o 
   2   5   2       90.59       96.29     18.22 o 
   3   5   2       15.83       10.65      3.62 o 
   4   5   2      136.66      113.66      6.20 o 
   5   5   2       72.51       52.98      4.08 o 
   6   5   2       19.57       18.26      9.69 o 
   7   5   2        1.75       -1.77      4.61 o 
   8   5   2      158.43      181.30     20.61 o 
   9   5   2       13.07        8.83      9.45 o 
  10   5   2        2.69       -9.08      6.50 o 
  -7   6   2       10.57       27.60     21.96 o 
  -6   6   2        0.00      -12.76      8.95 o 
  -5   6   2       13.10       16.07      9.32 o 
  -4   6   2       35.43       21.71      9.81 o 
  -3   6   2        3.29        1.59      7.73 o 
  -2   6   2        2.57        2.45      7.24 o 
  -1   6   2       14.99       12.63      4.42 o 
   0   6   2        1.59        0.74      4.85 o 
   1   6   2       40.92       35.64      5.12 o 
   2   6   2      187.89      196.19     10.80 o 
   3   6   2        9.47        8.66      4.42 o 
   4   6   2       99.17      105.56      7.61 o 
   5   6   2       35.36       24.41      4.68 o 
   6   6   2        0.73       -1.23      9.08 o 
   7   6   2       56.63       51.64     12.76 o 
   9   6   2        9.71       -0.61      7.36 o 
  -6   7   2       16.26        5.03     12.02 o 
  -5   7   2       22.11       16.93     10.43 o 
  -4   7   2        8.06        1.96      8.95 o 
  -3   7   2       43.16       47.47     14.60 o 
  -2   7   2        6.41        4.42      7.85 o 
  -1   7   2        0.48       -3.68      7.11 o 
   0   7   2        8.85        7.48      9.20 o 
   1   7   2        2.55        2.51      4.34 o 
   2   7   2        0.93       -1.36      4.61 o 
   3   7   2        0.03        0.22      4.68 o 
   4   7   2        8.62       13.26      4.36 o 
   5   7   2       27.56        9.20      8.10 o 
   6   7   2       28.05       20.61      9.20 o 
   7   7   2      151.23      129.78     17.17 o 
   8   7   2        2.06       -0.12      7.73 o 
   9   7   2        0.29        5.64     11.29 o 
  -5   8   2        0.01        4.91      7.24 o 
  -4   8   2        0.97       -2.70      6.99 o 
  -3   8   2       12.61        2.45     10.55 o 
  -2   8   2        4.86        3.19      8.10 o 
  -1   8   2        0.10       -2.94      7.36 o 
   0   8   2        1.44       -2.09      9.45 o 
   1   8   2        5.17        4.48      4.94 o 
   2   8   2       44.35       37.98     11.10 o 
   3   8   2        0.66       -1.23      4.54 o 
   4   8   2        4.50        4.64      4.68 o 
   5   8   2       16.48       12.39      7.97 o 
   6   8   2       26.71       17.91     11.16 o 
   7   8   2        5.24        6.99      8.10 o 
   8   8   2        6.66       11.16      9.69 o 
  -4   9   2        0.02        1.23      7.48 o 
  -3   9   2        0.86        5.64      9.81 o 
  -2   9   2        3.52       -6.13      9.57 o 
  -1   9   2        0.11        2.94      7.97 o 
   0   9   2       68.74       76.67     13.86 o 
   1   9   2       55.53       52.13     11.16 o 
   2   9   2       20.99       15.25      5.86 o 
   3   9   2        5.31        6.35      5.77 o 
   4   9   2        0.73        4.17      6.62 o 
   5   9   2        5.81        3.93      7.11 o 
   6   9   2       11.35        4.91      7.48 o 
   7   9   2        8.14        5.03     10.67 o 
   8   9   2        1.70        5.52      9.45 o 
  -3  10   2        6.46        2.09      9.45 o 
  -2  10   2        3.71        2.09      7.73 o 
  -1  10   2        0.55       -2.94      7.11 o 
   0  10   2        0.23       -4.78     10.79 o 
   1  10   2        6.18        2.70      7.36 o 
   2  10   2       65.73       79.86     13.86 o 
   3  10   2       51.16       51.64      8.46 o 
   4  10   2        0.67        4.91      9.81 o 
   5  10   2        0.38        1.72      9.08 o 
   6  10   2        1.05       -5.40      7.48 o 
   0  11   2        1.23        0.74     10.67 o 
   1  11   2        3.75        2.33     10.06 o 
   2  11   2        0.25        4.66     10.79 o 
   4  11   2        3.11       -2.82      8.95 o 
  -3 -10   3       11.82       10.18      9.69 o 
  -2 -10   3        0.30       11.65      8.46 o 
   0 -10   3        0.27       -1.96     12.02 o 
  -5  -9   3        0.85        3.93      9.08 o 
  -4  -9   3        0.16        6.75      8.95 o 
  -3  -9   3       11.96       16.07     10.06 o 
  -2  -9   3        1.22       11.41     10.18 o 
  -1  -9   3        0.08       -4.06      6.13 o 
   0  -9   3        4.88        2.58      7.11 o 
   1  -9   3        2.71        8.34      8.71 o 
   2  -9   3        0.93        7.61      9.45 o 
   3  -9   3        1.83        9.32     11.65 o 
  -7  -8   3        0.08        6.99     10.92 o 
  -6  -8   3        0.28        2.58      8.83 o 
  -5  -8   3        0.11       -8.59      7.73 o 
  -4  -8   3       16.79       10.79     10.55 o 
  -3  -8   3        2.07       18.89      8.83 o 
  -2  -8   3        3.74       13.13      8.22 o 
  -1  -8   3       17.73       16.71      6.86 o 
   0  -8   3       35.55       42.32     12.88 o 
   1  -8   3        0.20       -9.45     10.79 o 
   2  -8   3        0.65        0.98     11.29 o 
   3  -8   3        5.73        7.61      9.45 o 
   4  -8   3        0.60        1.59      9.69 o 
  -8  -7   3       36.72       37.87      9.06 o 
  -7  -7   3       17.19        5.77     11.29 o 
  -6  -7   3        1.95        3.43      8.59 o 
  -5  -7   3        0.06        1.35      7.85 o 
  -4  -7   3        2.36       -2.45      6.87 o 
  -3  -7   3       80.38       85.25     13.98 o 
  -2  -7   3       14.68       10.25      6.87 o 
  -1  -7   3        2.02        2.49      5.51 o 
   0  -7   3        6.56        4.53      5.72 o 
   1  -7   3        0.02        7.24      8.22 o 
   2  -7   3       46.28       60.60     15.33 o 
   3  -7   3        8.31        7.24      8.71 o 
   4  -7   3        5.88        0.74      7.61 o 
   5  -7   3       21.08       23.67      9.57 o 
  -8  -6   3       12.80        6.94      6.14 o 
  -7  -6   3       57.49       37.79      7.63 o 
  -6  -6   3      112.89      112.82     10.63 o 
  -5  -6   3        0.20        6.99     10.18 o 
  -4  -6   3        3.37        1.10      7.11 o 
  -3  -6   3       13.68       14.35      8.10 o 
  -2  -6   3       20.17       24.67      6.47 o 
  -1  -6   3       42.67       62.36      9.32 o 
   0  -6   3       65.45       50.91      7.63 o 
   1  -6   3        6.37       -1.32      5.20 o 
   2  -6   3        0.59       -2.21      6.62 o 
   3  -6   3       41.54       33.73     10.43 o 
   4  -6   3       25.50       17.66      9.08 o 
   5  -6   3       13.51        6.87      9.57 o 
   6  -6   3        0.20        1.72      9.69 o 
  -9  -5   3        5.72        3.23      7.18 o 
  -8  -5   3        5.24        0.62      6.15 o 
  -7  -5   3       16.87       14.82      6.66 o 
  -6  -5   3      138.25      129.95     20.61 o 
  -5  -5   3      462.68      417.89     43.36 o 
  -4  -5   3        0.70       -6.99      8.95 o 
  -3  -5   3      159.87      135.38     13.49 o 
  -2  -5   3       44.24       48.05      6.69 o 
  -1  -5   3       74.48       60.62      7.15 o 
   0  -5   3        9.16        7.65      6.56 o 
   1  -5   3      333.15      353.30     23.74 o 
   2  -5   3        0.37        8.29      8.65 o 
   3  -5   3       68.56       72.99     14.35 o 
   4  -5   3       27.25       24.04      9.08 o 
   5  -5   3       10.32        2.45      8.95 o 
   6  -5   3       30.91       19.99      8.46 o 
   7  -5   3        6.85       -4.54      7.85 o 
  -9  -4   3        4.74       -0.37      7.11 o 
  -8  -4   3       15.38       23.79      7.44 o 
  -7  -4   3       13.70       18.39      6.45 o 
  -6  -4   3      373.17      377.90     16.76 o 
  -5  -4   3      125.26      107.49      8.72 o 
  -4  -4   3       53.46       45.63      6.76 o 
  -3  -4   3       18.86       19.91      4.15 o 
  -2  -4   3      557.86      600.06     23.49 o 
  -1  -4   3      182.98      196.75     10.60 o 
   0  -4   3        0.34       -5.26      5.58 o 
   1  -4   3        4.97        3.54      5.27 o 
   2  -4   3        3.17        4.03      5.11 o 
   3  -4   3       75.74       98.45     15.21 o 
   4  -4   3       22.67       24.17      8.34 o 
   5  -4   3        7.53       11.78      9.94 o 
   6  -4   3       15.76       11.53      7.24 o 
   7  -4   3       16.06        6.87      6.50 o 
   8  -4   3        3.44        4.91      8.46 o 
  -9  -3   3        9.81       10.36      6.97 o 
  -8  -3   3        6.52       13.19      7.27 o 
  -7  -3   3      198.23      193.90     12.94 o 
  -6  -3   3      455.00      436.85     26.62 o 
  -5  -3   3      159.61      174.23     11.31 o 
  -4  -3   3      198.56      199.41     10.53 o 
  -3  -3   3       21.50       19.24      3.15 o 
  -2  -3   3       30.17       39.46      5.28 o 
  -1  -3   3     1255.59     1459.98     93.47 o 
   0  -3   3       60.99       81.39      6.76 o 
   1  -3   3     1255.95     1532.68     26.46 o 
   2  -3   3        1.73        1.64      4.66 o 
   3  -3   3        6.56        8.18      4.75 o 
   4  -3   3       19.88       21.10      5.30 o 
   5  -3   3        1.38        6.99      8.46 o 
   6  -3   3       23.41       11.65      7.11 o 
   7  -3   3        3.33        8.46      8.10 o 
   8  -3   3        2.44        4.66      7.97 o 
  -9  -2   3        1.52       -3.07      7.97 o 
  -8  -2   3        0.59       -1.06      4.10 o 
  -7  -2   3      114.20       99.68     18.22 o 
  -6  -2   3        7.35       13.72      6.50 o 
  -5  -2   3      169.90      214.11     15.21 o 
  -4  -2   3       74.57       69.15      7.37 o 
  -3  -2   3       50.21       61.27      6.14 o 
  -2  -2   3      324.70      289.24     34.90 o 
  -1  -2   3     1188.25     1132.23     28.83 o 
   0  -2   3     1351.67     1657.24     34.96 o 
   1  -2   3       15.69       23.92      5.77 o 
   2  -2   3      461.78      483.21     33.61 o 
   3  -2   3      166.77      148.99     17.05 o 
   4  -2   3      208.69      170.67     12.51 o 
   5  -2   3        0.98       -1.68      3.24 o 
   6  -2   3      130.91      132.36     14.60 o 
   7  -2   3        3.21       -0.74      6.87 o 
   8  -2   3       16.09       12.76      8.34 o 
  -9  -1   3       19.51       10.55     10.18 o 
  -8  -1   3       16.96       24.41     11.29 o 
  -7  -1   3       78.56       73.53      8.54 o 
  -6  -1   3      391.39      445.17     16.41 o 
  -5  -1   3       14.34       17.05      5.37 o 
  -4  -1   3       99.25      117.96      5.00 o 
  -3  -1   3       24.13       20.25      2.84 o 
  -2  -1   3      403.51      367.81     18.71 o 
  -1  -1   3       25.74       15.98      3.53 o 
   0  -1   3       33.75       31.89      6.01 o 
   1  -1   3     1510.86     1461.83     27.60 o 
   2  -1   3        0.52        0.25      3.07 o 
   3  -1   3      683.77      751.46     20.12 o 
   4  -1   3       31.21       21.24      3.90 o 
   5  -1   3        0.07        0.17      2.45 o 
   6  -1   3        4.45        2.67      2.49 o 
   7  -1   3        0.02        0.37      6.38 o 
   8  -1   3       25.93       19.01      8.46 o 
  -9   0   3       12.91       15.58     12.39 o 
  -8   0   3      102.07       86.36     16.44 o 
  -7   0   3       21.80       34.59     11.78 o 
  -6   0   3      194.13      209.44     11.99 o 
  -5   0   3        1.11        0.13      3.27 o 
  -4   0   3       21.74       19.44      3.28 o 
  -3   0   3        3.01        5.77      3.06 o 
  -2   0   3      193.79      202.29     19.40 o 
  -1   0   3     6955.76     5419.26     30.90 o 
   0   0   3        0.89       -2.33      4.17 o 
   1   0   3     3993.44     2862.46     35.57 o 
   2   0   3       44.50       36.80      3.86 o 
   3   0   3      715.48      586.46     12.32 o 
   4   0   3        6.97       11.90      4.91 o 
   5   0   3      190.43      205.71     12.51 o 
   6   0   3        4.65        0.93      2.85 o 
   7   0   3      104.38       90.17      7.32 o 
   8   0   3        8.52        9.08      6.99 o 
   9   0   3        0.01       23.43      9.69 o 
  10   0   3       16.64       22.45      9.45 o 
  -9   1   3        0.45        4.66     11.65 o 
  -8   1   3        8.24       10.30     10.55 o 
  -7   1   3      358.85      467.49     31.40 o 
  -6   1   3        0.86       -0.61      7.48 o 
  -5   1   3       40.31       44.44      7.96 o 
  -4   1   3      218.88      219.02     12.42 o 
  -3   1   3      251.46      247.80      7.65 o 
  -2   1   3      750.35      767.43     11.20 o 
  -1   1   3     2802.11     2239.91    138.55 o 
   0   1   3      907.93      775.81     26.64 o 
   1   1   3      112.51      111.33     11.00 o 
   2   1   3     2050.62     2623.26     40.48 o 
   3   1   3       69.10       82.68      8.10 o 
   4   1   3       70.40       74.34      7.85 o 
   5   1   3       55.09       55.94      8.10 o 
   6   1   3      231.94      212.83     13.62 o 
   7   1   3      113.63      121.71     15.21 o 
   8   1   3        6.15       20.61      8.95 o 
   9   1   3        1.69       23.80     10.67 o 
  10   1   3        3.59       38.15     12.27 o 
  -9   2   3       36.97       59.00     16.19 o 
  -8   2   3       74.28       89.92     17.17 o 
  -7   2   3       27.75       24.66     11.04 o 
  -6   2   3      502.36      517.97     44.96 o 
  -5   2   3      436.31      450.18     18.65 o 
  -4   2   3      161.84      149.12      6.16 o 
  -3   2   3       19.68       21.90      3.61 o 
  -2   2   3     1175.72     1265.91     56.29 o 
  -1   2   3       73.28       56.76      3.60 o 
   0   2   3      819.40      814.61     26.28 o 
   1   2   3      580.67      419.33     47.23 o 
   2   2   3       31.55       20.44      3.68 o 
   3   2   3      372.40      445.28     18.89 o 
   4   2   3      691.21      705.71     24.53 o 
   5   2   3      245.94      240.55     15.58 o 
   6   2   3       18.24       19.04      4.94 o 
   7   2   3       42.42       54.83      7.63 o 
   8   2   3       54.39       52.51      8.71 o 
   9   2   3      129.55      157.26     18.77 o 
  10   2   3        6.52       13.86     10.43 o 
  -8   3   3       10.68        5.27      9.81 o 
  -7   3   3        2.89       -4.54      7.85 o 
  -6   3   3        2.89       -6.22      6.17 o 
  -5   3   3       31.50       25.59      7.32 o 
  -4   3   3       88.08       95.69      9.14 o 
  -3   3   3        0.09      120.87     67.12 o 
  -2   3   3      223.19      244.09      6.40 o 
  -1   3   3       25.45       18.69      2.64 o 
   0   3   3       55.29       54.40      3.57 o 
   1   3   3       82.83       61.52      4.99 o 
   2   3   3      342.42      303.71     41.89 o 
   3   3   3      249.28      236.75     17.46 o 
   4   3   3      400.93      403.78     11.62 o 
   5   3   3       26.36       26.31      5.33 o 
   6   3   3      145.98      136.97     15.15 o 
   7   3   3       49.59       67.01      8.23 o 
   8   3   3        9.74        9.79      5.93 o 
   9   3   3       14.33        6.46     12.94 o 
  10   3   3        8.10       16.56     10.30 o 
  -8   4   3       11.56       37.41     16.81 o 
  -7   4   3       15.90       10.02      7.69 o 
  -6   4   3        0.04        6.42      6.99 o 
  -5   4   3        0.00        1.17      5.55 o 
  -4   4   3       42.81       46.02      6.72 o 
  -3   4   3        5.40        1.35      5.89 o 
  -2   4   3       79.56      100.22     12.14 o 
  -1   4   3      210.97      227.91      9.33 o 
   0   4   3      300.71      323.75     24.59 o 
   1   4   3       12.45       14.95      4.86 o 
   2   4   3       43.54       59.33     15.27 o 
   3   4   3       23.26       20.06      2.24 o 
   4   4   3      356.11      313.40     10.21 o 
   5   4   3      100.13      111.01     10.18 o 
   6   4   3        4.01        0.61      4.34 o 
   7   4   3       65.13       93.37     16.13 o 
   8   4   3      161.58      166.84     15.27 o 
   9   4   3       10.98       45.26     10.79 o 
  10   4   3        1.56       -6.38      8.46 o 
  -7   5   3        1.62        7.85      7.11 o 
  -6   5   3        8.72       13.76      7.58 o 
  -5   5   3       23.55       28.30      7.04 o 
  -4   5   3        0.06        1.84      8.71 o 
  -3   5   3        5.92       -1.23      6.38 o 
  -2   5   3       17.30       13.36      3.37 o 
  -1   5   3      573.66      557.78     14.04 o 
   0   5   3      130.46      143.93      8.72 o 
   1   5   3      500.09      544.93     16.33 o 
   2   5   3      264.63      301.71     12.31 o 
   3   5   3      237.85      232.13     10.39 o 
   4   5   3        5.33        5.89      2.11 o 
   5   5   3       25.93       19.50      3.24 o 
   6   5   3       45.31       27.48      8.83 o 
   7   5   3       12.76        3.80      8.59 o 
   8   5   3       39.90       33.12     11.29 o 
   9   5   3        0.00        1.35      9.08 o 
  10   5   3       17.73       14.23     10.79 o 
  -7   6   3        2.84       10.71     15.21 o 
  -6   6   3        0.11        7.65     13.55 o 
  -5   6   3        7.13       24.17     11.41 o 
  -4   6   3        7.11       -1.47      7.48 o 
  -3   6   3       12.62        9.81      8.34 o 
  -2   6   3       12.89        2.58      9.45 o 
  -1   6   3       32.21       37.60      6.99 o 
   0   6   3        5.37        4.89      5.12 o 
   1   6   3        0.08       -0.89      4.29 o 
   2   6   3        2.93        3.77      4.72 o 
   3   6   3        3.98        3.81      4.07 o 
   4   6   3        0.44       -2.70      3.67 o 
   5   6   3        0.10       -4.84      3.42 o 
   6   6   3       32.05       20.49      8.46 o 
   7   6   3       28.49       22.08     10.67 o 
   8   6   3        3.47       -1.47      6.38 o 
   9   6   3        3.77        6.01     10.06 o 
  -6   7   3        0.06        8.41      8.03 o 
  -5   7   3        2.08        4.66     10.79 o 
  -4   7   3       18.86       17.42      9.69 o 
  -2   7   3      169.23      177.62     17.66 o 
  -1   7   3        3.83       14.11     11.04 o 
   0   7   3       30.24       28.95      6.09 o 
   1   7   3       65.17       71.15     11.84 o 
   2   7   3        6.55        2.25      4.47 o 
   3   7   3        2.72       -2.56      4.15 o 
   4   7   3        1.43        6.88      4.59 o 
   5   7   3       51.86       57.52      7.15 o 
   6   7   3        1.88        1.72      7.24 o 
   7   7   3        9.23        2.21      8.10 o 
   8   7   3        0.01        4.54      7.24 o 
   9   7   3        0.07        1.59      7.61 o 
  -5   8   3       10.14       17.05      9.57 o 
  -4   8   3       10.58        1.23      7.85 o 
  -3   8   3       16.89       14.23      9.57 o 
  -2   8   3        1.04       -3.56     10.18 o 
  -1   8   3        7.70       10.06      9.08 o 
   0   8   3        0.86        0.37      9.69 o 
   1   8   3        0.34       -0.34      5.52 o 
   2   8   3       13.33       17.62      6.65 o 
   3   8   3       14.85       15.29      5.16 o 
   4   8   3        7.59        2.09      5.58 o 
   5   8   3        1.25       -8.83      5.89 o 
   6   8   3        6.53       13.25     10.79 o 
   7   8   3        0.75       -3.43     10.06 o 
   8   8   3        0.51        2.09      7.73 o 
  -4   9   3        0.27       -2.33      6.38 o 
  -3   9   3        2.51       -0.98      9.20 o 
  -2   9   3       13.32       11.53      9.32 o 
  -1   9   3       11.49        8.95      8.95 o 
   0   9   3        4.77        5.15      7.85 o 
   1   9   3       18.61       25.02     12.02 o 
   2   9   3       66.98       64.68      8.59 o 
   3   9   3       22.09       21.78      6.08 o 
   4   9   3       16.19       22.32      7.73 o 
   5   9   3        0.93        6.38     10.30 o 
   6   9   3       22.38       22.20      9.81 o 
   7   9   3       33.51       49.19     15.21 o 
   8   9   3       11.46        6.87      8.59 o 
  -2  10   3        2.13       -0.86      9.81 o 
  -1  10   3        0.33       -8.34      9.45 o 
   0  10   3        0.06       -3.68      9.20 o 
   1  10   3        2.72        3.43      8.59 o 
   2  10   3        0.01       -2.45      6.75 o 
   3  10   3       27.20       28.03     11.10 o 
   4  10   3       88.53       79.49     13.74 o 
   5  10   3        4.65        6.13     10.18 o 
   6  10   3       13.51       12.63     12.27 o 
   0  11   3        0.66       -0.61      7.36 o 
   1  11   3        1.63        1.84      8.59 o 
   2  11   3        5.77       -0.25     10.06 o 
   3  11   3       20.06       20.61      8.22 o 
   4  11   3        4.51        5.27      9.45 o 
  -5  -9   4        1.45       10.92     12.39 o 
  -4  -9   4        0.68       -7.73     10.06 o 
  -3  -9   4       36.36       45.14     12.51 o 
  -2  -9   4        2.53        7.97     10.55 o 
  -1  -9   4        3.39        3.43      9.45 o 
   0  -9   4        3.79       -6.01     10.79 o 
   1  -9   4       13.57       21.34     10.79 o 
   2  -9   4        0.34        7.85      9.32 o 
  -6  -8   4        2.77       11.65     12.76 o 
  -5  -8   4        2.21       11.41     11.41 o 
  -4  -8   4      111.38      148.92     20.85 o 
  -3  -8   4       12.86       19.26      9.81 o 
  -2  -8   4        1.36        1.35     10.67 o 
  -1  -8   4        0.77        4.10      5.80 o 
   0  -8   4        3.71        0.81      6.90 o 
   1  -8   4        3.61       11.53     12.63 o 
   2  -8   4        0.36       -0.12      8.59 o 
   3  -8   4        0.69        3.31      8.22 o 
   4  -8   4        2.16       -1.23      8.22 o 
  -7  -7   4        2.48        0.00      7.73 o 
  -6  -7   4        3.50        7.73      8.10 o 
  -5  -7   4        3.97       -1.59     10.06 o 
  -4  -7   4      220.28      231.97     21.96 o 
  -3  -7   4       17.95       22.20     12.39 o 
  -2  -7   4       29.32       37.41     13.49 o 
  -1  -7   4       34.21       37.32      8.34 o 
   0  -7   4       16.28       19.86      7.16 o 
   1  -7   4       36.57       46.86     12.76 o 
   2  -7   4        0.67      -11.53     10.67 o 
   3  -7   4        2.06       21.47     12.02 o 
   4  -7   4        4.35        1.96      9.69 o 
   5  -7   4        0.83        1.35      6.50 o 
  -8  -6   4        1.82        2.13      6.90 o 
  -7  -6   4        1.00       -1.88     10.00 o 
  -6  -6   4        4.07        4.91      7.97 o 
  -5  -6   4      284.62      319.92     25.51 o 
  -4  -6   4        8.74       10.67     11.04 o 
  -3  -6   4        1.57       -0.61     10.67 o 
  -2  -6   4        2.87       12.12      7.79 o 
  -1  -6   4       38.54       35.06      7.31 o 
   0  -6   4        6.83        2.33      5.91 o 
   1  -6   4       74.54       81.54     10.71 o 
   2  -6   4        2.13       -1.10      9.69 o 
   3  -6   4       37.51       37.41     11.04 o 
   4  -6   4        4.59        0.49      7.61 o 
   5  -6   4       10.34       11.78      7.85 o 
   6  -6   4        3.07        4.66      6.62 o 
  -8  -5   4       16.77       24.99      8.78 o 
  -7  -5   4       32.87       44.71      8.93 o 
  -6  -5   4       21.65       16.32      7.54 o 
  -5  -5   4      381.02      326.66     23.43 o 
  -4  -5   4      578.92      618.25     32.02 o 
  -3  -5   4       24.36       13.62      8.22 o 
  -2  -5   4       21.82       24.83      6.10 o 
  -1  -5   4       16.85       13.49      7.36 o 
   0  -5   4      212.17      305.65     38.82 o 
   1  -5   4       27.95       50.67      8.96 o 
   2  -5   4        0.10        9.44      7.42 o 
   3  -5   4       20.17       13.74      8.59 o 
   4  -5   4        5.19        6.62     10.18 o 
   5  -5   4       17.60       19.75      8.71 o 
   6  -5   4        4.38        3.31      6.38 o 
   7  -5   4        3.36       21.59      8.10 o 
  -9  -4   4        0.93       -0.70      6.37 o 
  -8  -4   4        0.26        1.91      5.76 o 
  -7  -4   4        6.59        4.41      6.28 o 
  -6  -4   4        4.84        9.11      7.79 o 
  -5  -4   4      297.74      310.07     15.42 o 
  -4  -4   4      276.43      253.66     21.22 o 
  -3  -4   4       32.45       14.50      9.14 o 
  -2  -4   4       74.91       82.93      8.52 o 
  -1  -4   4       86.09       97.15     11.29 o 
   0  -4   4      215.82      251.65     13.39 o 
   1  -4   4      177.84      175.32     20.30 o 
   2  -4   4      145.99      194.94     23.86 o 
   3  -4   4       49.30       64.52     11.22 o 
   4  -4   4      250.74      297.22     23.31 o 
   6  -4   4      110.94       89.67     13.37 o 
   7  -4   4        0.04        0.12      6.13 o 
   8  -4   4        5.04        6.26      7.73 o 
  -9  -3   4       19.61       20.85     11.29 o 
  -8  -3   4       57.35       54.61      8.63 o 
  -7  -3   4       11.55       18.03      7.81 o 
  -6  -3   4      135.89      105.06     10.44 o 
  -5  -3   4      805.46      758.34     22.46 o 
  -4  -3   4      133.67      106.63      8.50 o 
  -3  -3   4      119.67      137.85      7.29 o 
  -2  -3   4       32.68       34.18      8.16 o 
  -1  -3   4        2.58        5.53      4.90 o 
   0  -3   4      698.69      848.23    126.47 o 
   1  -3   4      629.52      641.43     45.76 o 
   2  -3   4      114.62      121.48      8.93 o 
   3  -3   4      226.69      259.41     56.67 o 
   4  -3   4        0.08        2.89      4.29 o 
   5  -3   4       16.82        6.75      6.26 o 
   6  -3   4       18.58       33.73     10.30 o 
   7  -3   4       49.98       35.21     10.18 o 
   8  -3   4        0.01        1.96      7.73 o 
  -9  -2   4        4.95        8.22     13.62 o 
  -8  -2   4        0.76        3.47      6.42 o 
  -7  -2   4       21.72       32.78      7.41 o 
  -6  -2   4       29.39       26.88     10.37 o 
  -5  -2   4        0.79        3.79      4.56 o 
  -4  -2   4      333.83      295.86     28.83 o 
  -3  -2   4      225.79      219.65     19.99 o 
  -2  -2   4     1003.34      963.21     19.72 o 
  -1  -2   4        3.67        2.45      6.26 o 
   0  -2   4     1701.63     1811.56     37.90 o 
   1  -2   4      676.73      663.27     22.57 o 
   2  -2   4        0.86        4.42      4.29 o 
   3  -2   4       33.61       46.37      7.48 o 
   4  -2   4       88.88       89.12     20.85 o 
   5  -2   4        8.15        9.28      4.54 o 
   6  -2   4       42.24       34.96      9.20 o 
   7  -2   4       26.67       15.95      6.87 o 
   8  -2   4       11.60       13.49      7.97 o 
   9  -2   4        3.99        1.96      7.11 o 
  -9  -1   4        0.83       -3.80     12.39 o 
  -8  -1   4       61.42       63.05     15.58 o 
  -7  -1   4      176.77      164.66     11.68 o 
  -6  -1   4      174.63      152.20     10.30 o 
  -5  -1   4      346.12      360.90     42.57 o 
  -4  -1   4       20.69       22.03      3.73 o 
  -3  -1   4        5.15       -0.66      4.31 o 
  -2  -1   4        4.36        6.09      4.07 o 
  -1  -1   4       16.36       12.39      5.77 o 
   0  -1   4      294.76      283.36     13.86 o 
   1  -1   4      608.35      701.05     22.20 o 
   2  -1   4       48.77       56.67      8.34 o 
   3  -1   4      349.68      295.14     13.62 o 
   4  -1   4       20.90       37.54      6.99 o 
   5  -1   4        5.08        1.08      3.51 o 
   6  -1   4       42.06       45.89      9.66 o 
   7  -1   4       30.52       25.64      7.85 o 
   8  -1   4       29.13       42.93      9.69 o 
   9  -1   4       22.70        8.46      6.01 o 
  -9   0   4        3.20        3.93     10.06 o 
  -8   0   4       31.45       34.84     13.00 o 
  -7   0   4        8.99        5.64      9.45 o 
  -6   0   4       19.55       21.11      6.56 o 
  -5   0   4      170.55      180.82     21.34 o 
  -4   0   4      109.99      123.46      6.98 o 
  -3   0   4      146.66      173.03     11.61 o 
  -2   0   4        1.26        3.32      2.89 o 
  -1   0   4      391.58      374.24     19.17 o 
   0   0   4       94.48      123.04     10.06 o 
   1   0   4      275.72      188.54     10.18 o 
   2   0   4       51.29       56.80      6.75 o 
   3   0   4      428.26      585.55     21.04 o 
   4   0   4      127.41      148.51     10.49 o 
   5   0   4       82.34       90.05      8.77 o 
   6   0   4       70.95       59.57      6.01 o 
   7   0   4       31.36       41.96     12.02 o 
   8   0   4       52.76       43.67      8.95 o 
  -9   1   4        7.04       -6.01     10.18 o 
  -8   1   4       20.65       24.17     15.21 o 
  -7   1   4       60.73       61.82     14.35 o 
  -6   1   4      154.23      185.47     21.71 o 
  -5   1   4       31.07       28.31      4.44 o 
  -4   1   4        3.23        5.95      3.25 o 
  -3   1   4      423.70      419.03     20.79 o 
  -2   1   4      873.33      831.97     22.30 o 
  -1   1   4        0.05        0.89      2.19 o 
   0   1   4     1007.73      893.29     18.52 o 
   1   1   4      121.99      137.51      9.94 o 
   2   1   4        2.37        1.41      3.99 o 
   3   1   4      116.00      109.79     10.18 o 
   4   1   4      167.67      153.70     12.02 o 
   5   1   4        2.23        5.27      5.89 o 
   6   1   4      306.02      291.58     17.05 o 
   7   1   4       69.92       72.01     10.43 o 
   8   1   4      237.63      173.32     51.15 o 
   9   1   4       13.57       35.57      9.81 o 
  10   1   4       14.39       37.66     11.41 o 
  -8   2   4        0.02       -8.46     14.11 o 
  -7   2   4       23.77       29.56     12.39 o 
  -6   2   4        2.06        2.58      7.97 o 
  -5   2   4      162.55      156.13     23.86 o 
  -4   2   4       98.06       94.43      5.95 o 
  -3   2   4       70.61       78.27      7.23 o 
  -2   2   4       77.91       77.06      8.12 o 
  -1   2   4      455.87      420.28     18.36 o 
   0   2   4      630.35      511.23     31.33 o 
   1   2   4      619.69      554.71     31.89 o 
   2   2   4      853.31      792.49     15.61 o 
   3   2   4      772.82     1088.56     30.05 o 
   4   2   4      186.66      235.03     14.23 o 
   5   2   4       66.33       62.93      8.83 o 
   6   2   4        0.79        0.74      6.38 o 
   7   2   4      193.58      196.51     15.95 o 
   8   2   4        0.14       -2.01      6.13 o 
   9   2   4       14.58       13.49      6.75 o 
  10   2   4        8.49       29.32     10.30 o 
  -8   3   4       79.71       97.03     18.40 o 
  -7   3   4        1.79        8.46      9.32 o 
  -6   3   4      125.35      153.29     17.91 o 
  -5   3   4        0.96        2.21      6.57 o 
  -4   3   4        1.29        0.10      4.71 o 
  -3   3   4       89.06       99.34      5.54 o 
  -2   3   4      428.00      402.37     19.71 o 
  -1   3   4      128.66      102.75     11.03 o 
   0   3   4      238.32      224.82     12.46 o 
   1   3   4      390.76      322.61     30.05 o 
   2   3   4       90.81       76.40      6.36 o 
   3   3   4     1658.93     1680.09     24.54 o 
   4   3   4      339.16      288.52     17.05 o 
   5   3   4      946.34      823.21     27.35 o 
   6   3   4      200.89      207.54     24.66 o 
   7   3   4      550.99      655.24     28.64 o 
   8   3   4       60.11       63.82     15.39 o 
   9   3   4        0.81        2.09      6.13 o 
  -8   4   4        6.44        9.08     10.06 o 
  -7   4   4        9.12        7.61     12.51 o 
  -6   4   4        1.93        0.99      6.26 o 
  -5   4   4      147.46      165.13     13.46 o 
  -4   4   4       25.39       19.45      7.17 o 
  -3   4   4      322.58      306.36     31.10 o 
  -2   4   4      123.83      120.98     10.99 o 
  -1   4   4      645.13      614.48     10.05 o 
   0   4   4      225.39      214.66      7.00 o 
   1   4   4      141.74      111.39     17.26 o 
   2   4   4     1097.47     1038.68     20.81 o 
   3   4   4      595.19      480.52     80.40 o 
   4   4   4      494.44      493.07     28.64 o 
   5   4   4      381.82      362.93     26.25 o 
   6   4   4       68.38       68.82     10.92 o 
   7   4   4       40.60       31.53      9.32 o 
   8   4   4        8.25       11.41      9.57 o 
   9   4   4       21.22       16.44     10.55 o 
  10   4   4       22.32       22.33      8.83 o 
  -7   5   4        0.01       16.56     13.49 o 
  -6   5   4       21.74       37.32     11.10 o 
  -5   5   4        1.34        3.07      5.59 o 
  -4   5   4       20.86       20.34      6.15 o 
  -3   5   4       31.25       28.54      6.20 o 
  -2   5   4       72.43       57.11      4.33 o 
  -1   5   4        7.12        9.54      2.57 o 
   0   5   4       13.66       14.12      3.42 o 
   1   5   4      472.27      514.40      9.96 o 
   2   5   4        9.58       12.22      4.85 o 
   3   5   4      167.20      183.15     18.89 o 
   4   5   4       14.00        7.34      4.70 o 
   5   5   4       55.04       45.14     10.79 o 
   6   5   4     1436.87     1335.73     43.06 o 
   7   5   4       39.49       43.30     12.02 o 
   8   5   4       66.64       52.26     11.04 o 
   9   5   4        1.93        4.05      7.48 o 
  10   5   4        2.18       -2.58      9.81 o 
  -7   6   4        3.50       18.18     23.43 o 
  -6   6   4        8.78       34.59      9.32 o 
  -5   6   4        8.63       14.27      6.64 o 
  -4   6   4       24.49       25.88      7.37 o 
  -3   6   4        5.00       15.96      8.71 o 
  -2   6   4       35.07       25.64      9.08 o 
  -1   6   4       72.65      135.18     16.31 o 
   0   6   4      320.95      324.97     13.32 o 
   1   6   4      125.81      109.13     21.16 o 
   2   6   4       80.39       66.25      7.54 o 
   3   6   4       12.03        9.44      4.48 o 
   4   6   4       25.41       21.86      4.81 o 
   5   6   4        8.14        6.33      4.63 o 
   6   6   4       32.23       26.01      9.45 o 
   7   6   4        7.29        0.74      7.48 o 
   8   6   4       18.32       20.24     11.16 o 
   9   6   4        2.68        4.54      9.69 o 
  -6   7   4        0.00       10.39      6.60 o 
  -5   7   4        5.79        7.86      6.07 o 
  -4   7   4        5.99        5.83      4.99 o 
  -3   7   4        2.63        5.77     10.92 o 
  -2   7   4        0.11        1.59     10.43 o 
  -1   7   4       27.78       32.02     11.90 o 
   0   7   4       36.41       39.74     13.00 o 
   1   7   4       74.94       90.42      8.84 o 
   2   7   4        3.98        2.86      4.94 o 
   3   7   4        1.92        4.10      4.33 o 
   4   7   4        0.66        0.92      5.13 o 
   5   7   4      511.65      536.97     50.60 o 
   6   7   4      118.21      107.46     14.97 o 
   7   7   4       70.25       72.62     15.09 o 
   8   7   4       13.07        9.57      8.34 o 
   9   7   4        3.66       -0.49     10.18 o 
  -5   8   4        0.63       23.88     22.39 o 
  -4   8   4       10.94        8.83      8.95 o 
  -3   8   4        0.29       -0.61      8.10 o 
  -2   8   4       45.32       62.32     14.84 o 
  -1   8   4       33.44       30.67     10.67 o 
   0   8   4       52.69       50.91     12.39 o 
   1   8   4        0.72        5.36      6.10 o 
   2   8   4        0.22       -2.38      5.42 o 
   3   8   4       20.62       31.54      6.92 o 
   4   8   4       48.03       39.89      6.62 o 
   5   8   4       93.21      110.39      9.37 o 
   6   8   4        6.13        5.40      7.73 o 
   7   8   4       65.68       57.65     13.98 o 
   8   8   4        0.39       -3.68      6.99 o 
  -4   9   4        0.12        3.19      7.61 o 
  -3   9   4       12.95        6.26      7.85 o 
  -2   9   4        1.26        2.58      7.73 o 
  -1   9   4       10.08       15.70     11.65 o 
   0   9   4       62.10       63.54     13.62 o 
   1   9   4        0.11        3.93      8.10 o 
   2   9   4        0.90       -0.84      4.71 o 
   3   9   4        4.90        6.52      6.01 o 
   4   9   4      173.34      190.77     12.68 o 
   5   9   4       58.14       53.48     11.90 o 
   6   9   4       16.07       18.03      8.95 o 
   7   9   4        0.07        1.96      7.97 o 
  -2  10   4        0.87       -7.85      7.11 o 
  -1  10   4        1.20        5.77     10.30 o 
   0  10   4        2.28       -1.84      7.85 o 
   1  10   4        1.65        2.09      8.22 o 
   2  10   4        4.23        1.35      8.83 o 
   3  10   4       28.49       28.64      8.46 o 
   4  10   4       12.52       22.12      6.88 o 
   5  10   4       35.48       30.18     11.78 o 
   6  10   4        8.83       -5.03      6.75 o 
   0  11   4        1.29        3.68      8.10 o 
   1  11   4        0.55        8.46     11.29 o 
   2  11   4        1.33        0.12      6.87 o 
   3  11   4        5.99       10.67      8.22 o 
   4  11   4       71.94       81.94     15.21 o 
  -3  -9   5        0.45        4.29      8.95 o 
  -2  -9   5       11.49       17.79     10.18 o 
  -1  -9   5        2.28       -2.09     10.67 o 
   0  -9   5        0.04      -10.67     11.41 o 
  -5  -8   5        5.67       16.56     12.76 o 
  -4  -8   5       18.36       16.07     12.14 o 
  -3  -8   5       95.20      146.71     21.71 o 
  -2  -8   5       14.51       14.35     10.43 o 
  -1  -8   5        3.11       13.37     10.06 o 
   0  -8   5        0.10       -1.02      5.95 o 
   1  -8   5        9.01       18.15     14.35 o 
   2  -8   5        0.01       -1.59      9.08 o 
   3  -8   5        5.36        5.52      9.45 o 
  -6  -7   5       57.55       83.41     15.33 o 
  -5  -7   5        0.06        3.80      7.73 o 
  -4  -7   5        8.89       12.63     12.02 o 
  -3  -7   5       70.88       88.93     15.95 o 
  -2  -7   5        2.47       10.30      9.32 o 
  -1  -7   5        0.07        1.16      5.83 o 
   0  -7   5        1.13        1.38      5.29 o 
   1  -7   5       13.12        7.61     11.04 o 
   2  -7   5        6.97        2.70      7.73 o 
   3  -7   5       19.17       31.04     12.63 o 
   4  -7   5        0.63       -2.82      8.22 o 
  -7  -6   5        1.66        5.15      7.73 o 
  -6  -6   5        0.24        3.93     10.18 o 
  -5  -6   5       85.91       74.46     13.86 o 
  -4  -6   5      133.17      157.75     19.26 o 
  -3  -6   5        0.19        2.33      7.85 o 
  -2  -6   5        0.01       -2.09      6.87 o 
  -1  -6   5       17.88       23.21     15.33 o 
   0  -6   5        0.66       -5.59      6.75 o 
   1  -6   5       34.71       36.03      8.35 o 
   2  -6   5       68.64       82.68     14.97 o 
   3  -6   5        3.07        0.86      7.73 o 
   4  -6   5        5.10        7.73      8.10 o 
   5  -6   5        0.47       -0.25      6.01 o 
   6  -6   5        1.72        0.25      4.54 o 
  -8  -5   5       10.12       15.10      8.53 o 
  -7  -5   5       48.43       42.09     10.18 o 
  -6  -5   5        0.52        5.87      8.83 o 
  -5  -5   5       27.23       20.12      9.45 o 
  -4  -5   5      103.99       74.34     13.00 o 
  -3  -5   5        3.09        6.01      9.20 o 
  -2  -5   5       88.99      105.36     10.13 o 
  -1  -5   5      145.22      183.47     13.74 o 
   0  -5   5        1.74        5.64      6.04 o 
   1  -5   5       64.52       69.09      9.25 o 
   2  -5   5       61.83       94.95     25.51 o 
   3  -5   5       31.65       31.65     12.76 o 
   4  -5   5        1.63        2.21      6.75 o 
   5  -5   5        7.93        9.08      9.57 o 
   6  -5   5        1.01        1.96      6.13 o 
  -8  -4   5        4.39       -0.85      5.17 o 
  -7  -4   5        0.00        0.97      6.29 o 
  -6  -4   5      235.33      210.03     29.32 o 
  -5  -4   5       24.49       20.89      6.84 o 
  -4  -4   5      553.28      418.79     23.55 o 
  -3  -4   5      153.50      161.68     17.66 o 
  -2  -4   5      207.68      249.87     13.53 o 
  -1  -4   5        0.74       -0.51      6.50 o 
   0  -4   5        0.02        1.11      5.63 o 
   1  -4   5        0.05        3.34      6.75 o 
   2  -4   5       28.63       34.69     10.30 o 
   3  -4   5        1.28        1.98      6.72 o 
   4  -4   5       15.73       17.17      8.34 o 
   5  -4   5       15.06        9.08      7.11 o 
   6  -4   5        0.64       -1.59      7.36 o 
   7  -4   5       23.36       15.95      7.24 o 
  -8  -3   5        0.01       -0.37      6.37 o 
  -7  -3   5       70.28       57.88      9.12 o 
  -6  -3   5       58.08       55.00      8.28 o 
  -5  -3   5       10.03        5.96      5.85 o 
  -4  -3   5        1.65        0.52      4.29 o 
  -3  -3   5        8.26        3.19      8.95 o 
  -2  -3   5       22.97       19.26      8.34 o 
  -1  -3   5      504.08      610.40     27.85 o 
   0  -3   5       27.44       51.89     11.78 o 
   1  -3   5       12.93       15.70     10.06 o 
   2  -3   5      121.88      118.10      9.35 o 
   3  -3   5        0.45       -0.72      4.74 o 
   4  -3   5      169.60      191.63     31.22 o 
   5  -3   5        3.66        5.40      7.73 o 
   6  -3   5       16.96       27.35      8.22 o 
   7  -3   5       10.80        6.38      6.26 o 
   8  -3   5        0.11       -2.58      6.62 o 
  -8  -2   5        0.63        2.23      6.80 o 
  -7  -2   5       86.03       92.36     10.16 o 
  -6  -2   5      343.25      339.89     25.82 o 
  -5  -2   5       85.25       89.26     15.09 o 
  -4  -2   5      370.02      389.55     32.51 o 
  -3  -2   5       17.97       20.43      6.26 o 
  -2  -2   5      116.65      100.47     11.41 o 
  -1  -2   5      113.30      147.69     14.72 o 
   0  -2   5      148.67      141.07     12.14 o 
   1  -2   5       77.88       66.12      9.32 o 
   2  -2   5       96.56       90.77      9.32 o 
   3  -2   5       75.95       87.34     12.02 o 
   4  -2   5        9.11       23.06      8.46 o 
   5  -2   5       87.50       85.59      8.19 o 
   6  -2   5        1.51       18.52      6.62 o 
   7  -2   5       65.35       62.07     10.79 o 
   8  -2   5       19.88       19.01      7.24 o 
  -9  -1   5       12.92       22.94     13.37 o 
  -8  -1   5       11.54       18.03     14.35 o 
  -7  -1   5        9.40        9.93      6.30 o 
  -6  -1   5      311.35      292.47     14.81 o 
  -5  -1   5       43.77       40.99      6.57 o 
  -4  -1   5      165.05      165.42     12.33 o 
  -3  -1   5        0.08        1.97      4.77 o 
  -2  -1   5      673.98      583.63     15.31 o 
  -1  -1   5      568.00      505.27     19.63 o 
   0  -1   5        9.11       14.97      6.26 o 
   1  -1   5      240.55      262.26     16.44 o 
   2  -1   5      681.32      638.98     22.82 o 
   3  -1   5        0.02       -1.47      4.42 o 
   4  -1   5      404.74      366.41     17.17 o 
   5  -1   5        8.86        5.89      6.13 o 
   6  -1   5       13.48        9.77      4.90 o 
   7  -1   5        5.63       10.79      6.62 o 
   8  -1   5        0.61        0.74      5.77 o 
   9  -1   5        8.94       12.27      6.01 o 
  -8   0   5        1.44       -5.03     11.90 o 
  -7   0   5      256.38      201.30     20.73 o 
  -6   0   5       44.29       38.42      6.83 o 
  -5   0   5      252.42      247.66     12.59 o 
  -4   0   5       31.17       29.14      4.89 o 
  -3   0   5       40.35       34.65      4.87 o 
  -2   0   5        0.52        1.18      2.99 o 
  -1   0   5      235.80      219.21     26.19 o 
   0   0   5      387.20      367.64     16.93 o 
   1   0   5       96.30       90.41      9.57 o 
   2   0   5        6.79        2.94      4.66 o 
   3   0   5      156.15      143.52     10.92 o 
   4   0   5       29.53       28.31      4.86 o 
   5   0   5       55.93       68.58      7.11 o 
   6   0   5        1.91       -1.93      4.42 o 
   7   0   5      137.01      129.30     11.22 o 
   8   0   5      129.23      116.04     12.39 o 
   9   0   5       15.75       12.39      6.75 o 
  -8   1   5        2.07       -9.32      9.20 o 
  -7   1   5       47.93       43.67     16.56 o 
  -6   1   5      103.32       96.05     14.84 o 
  -5   1   5        6.85        0.45      6.75 o 
  -4   1   5      280.99      266.78     11.99 o 
  -3   1   5       32.20       34.12      4.10 o 
  -2   1   5     1205.42     1146.08     38.11 o 
  -1   1   5        4.26        6.88      2.72 o 
   0   1   5     1281.36     1173.80     49.99 o 
   1   1   5       70.13       60.48      7.36 o 
   2   1   5      476.35      552.13     21.34 o 
   3   1   5      274.27      335.99     12.66 o 
   4   1   5       55.86       46.20      5.15 o 
   5   1   5        2.64       -0.38      3.47 o 
   7   1   5        1.26       10.43      9.32 o 
   8   1   5       56.38       54.46      8.95 o 
  -8   2   5       16.91       15.58     12.14 o 
  -7   2   5        6.76        3.68     10.30 o 
  -6   2   5      121.42      110.40     17.05 o 
  -5   2   5       21.05       17.18      6.37 o 
  -4   2   5       51.87       46.98      4.94 o 
  -3   2   5        3.45        0.27      2.84 o 
  -2   2   5      504.57      463.60     18.18 o 
  -1   2   5        0.45        1.30      2.90 o 
   0   2   5      125.75      113.82      6.62 o 
   1   2   5      277.50      284.99     25.39 o 
   2   2   5      997.10     1140.71     34.78 o 
   4   2   5        9.30        7.97      8.34 o 
   5   2   5       32.29       27.23      7.36 o 
   6   2   5      132.45      154.56     14.97 o 
   7   2   5      318.21      315.75     20.36 o 
   8   2   5      113.01      126.10     13.49 o 
   9   2   5        3.46       17.79      7.61 o 
  -8   3   5       11.11        7.11     15.33 o 
  -7   3   5      115.70      136.28     21.22 o 
  -6   3   5       14.21        6.99      9.81 o 
  -5   3   5      470.69      496.24     19.89 o 
  -4   3   5       59.82       54.68     13.68 o 
  -3   3   5      170.06      161.93     15.18 o 
  -2   3   5       76.69       95.15      5.71 o 
  -1   3   5        0.53        3.04      2.88 o 
   0   3   5      500.66      505.15     20.24 o 
   1   3   5     1237.49     1277.06     57.04 o 
   2   3   5       54.90       55.59     13.92 o 
   3   3   5      372.58      307.05     26.13 o 
   4   3   5       21.35       11.53      8.22 o 
   5   3   5      107.04       87.71     10.92 o 
   6   3   5       22.35       17.54      6.87 o 
   7   3   5      118.33      117.76     13.98 o 
   8   3   5        6.00        4.42      5.77 o 
   9   3   5       19.06        9.69      8.83 o 
  -7   4   5        7.62        8.10     12.51 o 
  -6   4   5        0.03        3.59      7.63 o 
  -5   4   5      125.86      125.96     11.76 o 
  -4   4   5      250.34      298.16     39.44 o 
  -3   4   5      108.45       85.88      8.31 o 
  -2   4   5      518.11      508.71     22.50 o 
  -1   4   5       26.11       18.00      3.74 o 
   0   4   5      397.53      409.34     23.44 o 
   1   4   5      332.34      384.39     14.18 o 
   2   4   5      393.02      385.79     13.62 o 
   3   4   5        1.21        1.90      3.47 o 
   4   4   5       29.09       23.31      4.38 o 
   5   4   5       11.88        4.42      6.01 o 
   6   4   5     1207.28     1065.74     37.29 o 
   7   4   5       13.39       23.67      9.94 o 
   8   4   5       33.08       25.15     10.06 o 
   9   4   5       10.39       12.39      9.08 o 
  -7   5   5       31.32       57.65     16.44 o 
  -6   5   5       12.03        9.23      7.91 o 
  -5   5   5       14.67       17.33      7.93 o 
  -4   5   5        8.18       12.90      6.48 o 
  -3   5   5       39.12       27.75      6.63 o 
  -2   5   5       20.71       19.09      3.80 o 
  -1   5   5        0.85        1.23      3.13 o 
   0   5   5      121.58      156.83      8.94 o 
   1   5   5       40.36       39.80      8.46 o 
   2   5   5       12.00        8.54      4.47 o 
   3   5   5      152.97      190.33     13.00 o 
   4   5   5        0.62       -0.24      4.92 o 
   5   5   5       83.21       96.42     13.25 o 
   6   5   5      296.83      360.64     24.90 o 
   7   5   5      120.33      139.96     17.54 o 
   8   5   5        9.96       11.41     10.06 o 
   9   5   5        3.16        4.42      7.73 o 
  -6   6   5        5.83        9.12      8.31 o 
  -5   6   5        1.46        7.99      7.54 o 
  -4   6   5        0.92        8.05      5.79 o 
  -3   6   5       18.70       17.06      5.74 o 
  -2   6   5       66.73       63.21     15.21 o 
  -1   6   5       49.62       47.57      4.63 o 
   0   6   5        0.01       -2.18      4.09 o 
   1   6   5      729.27      748.92     20.92 o 
   2   6   5        9.26       10.99      4.65 o 
   3   6   5       33.07       29.56      5.82 o 
   4   6   5        1.11       -3.00      9.08 o 
   5   6   5      353.80      346.02     15.09 o 
   6   6   5      272.56      324.70     24.04 o 
   7   6   5        0.05        0.49      6.99 o 
   8   6   5        1.10       -1.84      6.75 o 
   9   6   5        0.20        3.07      7.85 o 
  -6   7   5        5.78       17.05     15.03 o 
  -5   7   5       12.93       18.64     12.82 o 
  -4   7   5       12.12       13.65      7.35 o 
  -3   7   5        0.13        2.94      8.71 o 
  -2   7   5        0.41       -0.98      8.59 o 
  -1   7   5        0.10       62.93     13.00 o 
   0   7   5        0.02       -2.67      5.10 o 
   1   7   5        3.50        4.08      5.72 o 
   2   7   5       16.12       17.42      5.53 o 
   3   7   5      153.86      172.47     11.62 o 
   4   7   5        3.04       -1.45      4.10 o 
   5   7   5      105.65       80.64      8.60 o 
   6   7   5      167.68      178.37     12.00 o 
   7   7   5        7.58        6.26      7.36 o 
   8   7   5        2.85       -0.98      7.61 o 
   9   7   5        4.95        0.00      7.36 o 
  -5   8   5        3.06       -3.43      7.36 o 
  -4   8   5        0.01       -1.59     10.06 o 
  -3   8   5       11.53        7.36      9.08 o 
  -2   8   5        7.91       25.76     13.25 o 
  -1   8   5        0.56        0.00     10.43 o 
   0   8   5       72.90       68.20     13.13 o 
   1   8   5       45.36       49.74      7.92 o 
   2   8   5        4.00        4.35      5.00 o 
   3   8   5        3.38        3.84      5.13 o 
   4   8   5      201.28      197.85     22.26 o 
   5   8   5       51.21       38.94      7.21 o 
   6   8   5        1.32        3.31      9.57 o 
   7   8   5        0.09       -7.11      9.08 o 
   8   8   5        0.15       -3.56      9.81 o 
  -3   9   5        0.95        1.35      7.73 o 
  -2   9   5        0.38       -2.21      7.48 o 
  -1   9   5       16.31       13.37      9.32 o 
   0   9   5        5.00       -0.74      7.61 o 
   1   9   5       12.10       15.95     10.30 o 
   2   9   5       19.18       30.17      7.86 o 
   3   9   5        0.04        0.22      8.22 o 
   4   9   5       54.23       49.82     10.24 o 
   5   9   5      133.27      130.94     11.18 o 
   6   9   5        7.48        3.56      7.24 o 
   7   9   5        2.06       -3.93      6.75 o 
  -2  10   5        3.50        2.70      7.24 o 
  -1  10   5        0.31       -8.71      8.46 o 
   0  10   5       13.18       12.39      9.20 o 
   1  10   5        3.57        4.66      7.73 o 
   2  10   5        0.43       -4.29      9.57 o 
   3  10   5       31.34       29.20      6.85 o 
   4  10   5       14.01       10.94      5.46 o 
   5  10   5        0.85       -3.07      8.95 o 
   6  10   5        1.58        6.13      7.24 o 
   1  11   5        0.26        4.17      7.11 o 
   2  11   5        1.19       -3.07      9.94 o 
   3  11   5       31.22       30.91     10.43 o 
   4  11   5       12.14        7.11      9.69 o 
  -4  -8   6        9.13       13.74      9.69 o 
  -3  -8   6        2.84        1.96      9.32 o 
  -2  -8   6        7.20        3.19     13.13 o 
  -1  -8   6       25.43       42.20     14.84 o 
   0  -8   6        4.64       13.25      7.94 o 
   1  -8   6        0.35        0.61      9.32 o 
   2  -8   6        7.02       12.39     12.63 o 
  -5  -7   6       19.72       36.80     13.25 o 
  -4  -7   6        0.07        0.98      9.08 o 
  -3  -7   6        5.53        9.20     13.37 o 
  -2  -7   6        0.19       -3.80      9.81 o 
  -1  -7   6        1.81        9.94     10.30 o 
   0  -7   6        1.69        5.23     10.86 o 
   1  -7   6       10.14       12.02     12.27 o 
   2  -7   6        0.16        1.96     11.29 o 
   3  -7   6        2.65       -3.31      6.87 o 
   4  -7   6        8.01       12.02      8.34 o 
  -6  -6   6        7.71        0.61      9.45 o 
  -5  -6   6        9.24       16.44     12.14 o 
  -4  -6   6       29.38       14.60      9.57 o 
  -3  -6   6        0.00        2.09      6.50 o 
  -2  -6   6        2.04        3.07     11.29 o 
  -1  -6   6        3.71        3.86      5.77 o 
   0  -6   6        6.51       24.76      7.92 o 
   1  -6   6        1.55        5.14      6.20 o 
   2  -6   6        1.93       13.62      9.20 o 
   3  -6   6        6.29       10.43      9.20 o 
   4  -6   6        1.75       -9.08      8.22 o 
   5  -6   6        3.80        3.80      7.97 o 
  -7  -5   6        0.01        4.69      6.10 o 
  -6  -5   6        9.79       11.29      8.83 o 
  -5  -5   6       43.88       56.55     12.63 o 
  -4  -5   6        5.02        9.81      9.08 o 
  -3  -5   6       27.76       24.41      9.32 o 
  -2  -5   6       11.41       21.59     12.39 o 
  -1  -5   6       26.88       43.78      8.87 o 
   0  -5   6       85.25       85.11     10.53 o 
   1  -5   6        9.55        8.44      8.22 o 
   2  -5   6       14.95       14.09      8.09 o 
   3  -5   6        5.16        5.27      7.85 o 
   4  -5   6        7.20        9.08     10.43 o 
   5  -5   6        2.31        0.49      5.52 o 
   6  -5   6        5.01        3.56      7.73 o 
  -7  -4   6       16.42       10.96      7.13 o 
  -6  -4   6        4.40        2.93      5.45 o 
  -5  -4   6       96.82       83.43      9.61 o 
  -4  -4   6        8.56       11.78      6.99 o 
  -2  -4   6       81.33       95.10      9.78 o 
  -1  -4   6       57.32       68.39      9.10 o 
   0  -4   6        5.32        4.09      5.83 o 
   1  -4   6        0.60        0.87      6.16 o 
   2  -4   6       18.84       15.99      7.67 o 
   3  -4   6        8.24        3.67      5.90 o 
   4  -4   6        1.47        5.40      7.48 o 
   5  -4   6       11.53       12.02      7.24 o 
   6  -4   6        7.05        4.17      5.52 o 
   7  -4   6        0.02        0.37      4.54 o 
  -8  -3   6        2.82        3.42      6.39 o 
  -7  -3   6       75.76       57.80      8.95 o 
  -6  -3   6       77.00       78.91      9.84 o 
  -5  -3   6       95.17       92.47     10.24 o 
  -4  -3   6      155.65      185.92     21.83 o 
  -3  -3   6       40.39       48.45     11.29 o 
  -2  -3   6        9.27        5.77      7.85 o 
  -1  -3   6       12.73        5.27      8.22 o 
   0  -3   6       99.42      102.06     13.86 o 
   1  -3   6       38.75       38.52     10.43 o 
   2  -3   6       22.13       24.41      8.83 o 
   3  -3   6        1.18       -3.04      5.20 o 
   4  -3   6       22.31       22.56      6.69 o 
   5  -3   6       36.19       36.56      8.71 o 
   6  -3   6       21.87       20.85      7.24 o 
   7  -3   6       12.91        5.77      5.40 o 
  -8  -2   6       34.01       25.64     13.49 o 
  -7  -2   6       59.02       37.03      7.28 o 
  -6  -2   6       74.59       59.28      8.28 o 
  -5  -2   6       18.82       13.26      5.46 o 
  -4  -2   6       50.72       35.30      8.23 o 
  -3  -2   6      149.99      138.70     10.18 o 
  -2  -2   6      248.86      210.74     16.81 o 
  -1  -2   6      224.64      200.44     16.44 o 
   0  -2   6       62.07       85.50     12.39 o 
   1  -2   6        1.34       -8.34      8.46 o 
   2  -2   6       27.18       33.61      9.08 o 
   3  -2   6       17.57       22.33      8.10 o 
   4  -2   6       31.85       37.78      9.20 o 
   5  -2   6        0.89        0.08      3.86 o 
   6  -2   6        7.39        5.89      5.15 o 
   7  -2   6       92.58       67.71     10.67 o 
   8  -2   6       36.44       20.85      6.75 o 
  -8  -1   6        6.52       14.11     11.41 o 
  -7  -1   6       20.78       20.71      7.34 o 
  -6  -1   6       43.45       42.73     13.13 o 
  -5  -1   6       37.57       50.50     11.22 o 
  -4  -1   6      130.50      111.36      9.81 o 
  -3  -1   6       88.29      104.16      8.71 o 
  -2  -1   6       30.59       30.38      6.40 o 
  -1  -1   6        8.14       12.51      7.97 o 
   0  -1   6        0.06        5.52      6.26 o 
   1  -1   6        3.08        3.07      5.03 o 
   2  -1   6      216.22      226.08     17.17 o 
   3  -1   6      287.64      279.19     17.91 o 
   4  -1   6       29.68       33.61      8.83 o 
   5  -1   6       38.17       26.99      8.46 o 
   6  -1   6       11.50        9.08      6.87 o 
   7  -1   6        5.12        8.95      5.89 o 
   8  -1   6       33.61       31.40      8.10 o 
  -8   0   6        2.50        5.40     13.62 o 
  -7   0   6        0.18       -7.85      8.59 o 
  -6   0   6       28.75       25.85      6.62 o 
  -5   0   6        0.45       -2.44      4.85 o 
  -4   0   6        0.70       -2.46      4.12 o 
  -3   0   6        3.80        8.42      4.07 o 
  -2   0   6      134.66      110.78     17.17 o 
  -1   0   6      100.41       95.19     11.04 o 
   0   0   6      603.77      506.74     19.99 o 
   1   0   6       48.50       33.86      7.61 o 
   2   0   6      772.54      690.74     24.66 o 
   3   0   6      348.62      379.17     19.01 o 
   4   0   6        2.29        2.33      4.91 o 
   5   0   6        0.74       -2.33      5.40 o 
   6   0   6       28.94       19.63      7.24 o 
   7   0   6        6.80        2.52      4.85 o 
   8   0   6       49.44       19.99      5.40 o 
   9   0   6        9.56        6.13      4.29 o 
  -8   1   6        1.51        0.98      9.32 o 
  -7   1   6        0.27       -6.01     11.29 o 
  -6   1   6       19.16       19.99     11.53 o 
  -5   1   6        0.24        4.26      4.81 o 
  -4   1   6      101.81      107.84     17.90 o 
  -3   1   6        0.30       -0.87      3.34 o 
  -2   1   6      193.61      149.67      6.86 o 
  -1   1   6        0.91        1.03      3.11 o 
   0   1   6       53.24       38.11      4.86 o 
   1   1   6      138.49      127.45     11.41 o 
   2   1   6      184.94      202.03     13.98 o 
   3   1   6       80.96      109.30     12.51 o 
   4   1   6       17.74       24.61      6.28 o 
   5   1   6       10.56        7.61      4.77 o 
   6   1   6       16.29       23.71      5.95 o 
   7   1   6       85.71       80.75      7.85 o 
   9   1   6       20.65       22.08      6.26 o 
  -8   2   6        8.18       -4.17     13.37 o 
  -7   2   6        4.50       16.44     10.92 o 
  -6   2   6       25.57       28.21     13.13 o 
  -5   2   6        1.06        7.36     10.79 o 
  -4   2   6       29.97       29.27      6.64 o 
  -3   2   6       45.02       47.92      5.03 o 
  -2   2   6       77.53       67.14      5.19 o 
  -1   2   6      382.14      404.66     13.70 o 
   0   2   6      120.77      104.48      7.17 o 
   1   2   6      264.32      269.30     11.47 o 
   2   2   6      126.61      112.14      9.08 o 
   3   2   6      157.38      184.68     11.01 o 
   4   2   6       13.04       14.65      5.45 o 
   5   2   6       16.02       23.63      6.98 o 
   6   2   6        2.96        6.62      9.81 o 
   7   2   6      101.92      118.37     15.70 o 
   8   2   6       13.91        9.94     11.78 o 
  -7   3   6        8.61       23.80     12.02 o 
  -6   3   6        0.02        5.03      9.20 o 
  -5   3   6       54.74       60.71      9.67 o 
  -4   3   6        5.19        1.35      5.52 o 
  -3   3   6       82.68       67.21      8.94 o 
  -2   3   6       12.72       15.35      3.78 o 
  -1   3   6        4.65        4.28      3.38 o 
   0   3   6      105.90       90.26      5.16 o 
   1   3   6        4.35        4.25      5.14 o 
   2   3   6      666.99      714.84     20.17 o 
   3   3   6       10.24        5.99      6.11 o 
   4   3   6        3.06       17.05      7.48 o 
   5   3   6       74.08       71.76     12.88 o 
   6   3   6       98.06       81.08     12.27 o 
   7   3   6        9.97        2.09      8.10 o 
   8   3   6       30.98       24.41      9.81 o 
   9   3   6        4.33       11.53     10.30 o 
  -7   4   6        0.24        0.25     12.63 o 
  -6   4   6        1.70        2.45      9.45 o 
  -5   4   6       20.07       22.21      7.09 o 
  -4   4   6       47.21       58.06      8.43 o 
  -3   4   6       44.86       43.93      7.66 o 
  -2   4   6       86.40       77.85     10.80 o 
  -1   4   6        4.72        5.08      3.47 o 
   0   4   6       34.83       26.54      4.10 o 
   1   4   6      231.39      234.31     13.36 o 
   2   4   6       11.70        8.78      3.87 o 
   3   4   6       23.34       18.49      9.94 o 
   4   4   6       23.84       32.38      8.59 o 
   5   4   6        0.33        1.10      6.75 o 
   6   4   6      316.68      269.87     20.61 o 
   7   4   6       63.61       70.04     12.88 o 
   8   4   6       61.74       48.21     11.29 o 
   9   4   6        0.07       -4.78      6.50 o 
  -7   5   6        1.54        0.86     10.30 o 
  -6   5   6        1.00       -2.44      6.42 o 
  -5   5   6       27.57       25.33      8.80 o 
  -4   5   6       58.04       70.40     10.08 o 
  -3   5   6       30.69       34.39      7.23 o 
  -2   5   6        6.21        4.40      3.84 o 
  -1   5   6       25.28       22.32      4.77 o 
   0   5   6      100.75      108.49     16.09 o 
   1   5   6       22.04       29.08      6.10 o 
   2   5   6       63.40       65.86      8.19 o 
   3   5   6       22.07       25.04      6.39 o 
   4   5   6       47.03       49.02      9.75 o 
   5   5   6       13.05       14.11      7.73 o 
   6   5   6      157.61      140.58     15.46 o 
   7   5   6      182.72      160.33     17.66 o 
   8   5   6       47.74       48.45     11.04 o 
   9   5   6        0.07       -7.48      5.77 o 
  -6   6   6        1.65       -0.45      9.20 o 
  -5   6   6       25.26       16.04      8.71 o 
  -4   6   6        3.82        2.21      6.79 o 
  -3   6   6       34.98       26.26      7.00 o 
  -2   6   6      127.16      120.34     15.09 o 
  -1   6   6        3.89       -3.50      5.51 o 
   0   6   6      198.74      228.26     12.64 o 
   1   6   6        2.42        3.35      6.04 o 
   2   6   6       59.54       62.08      8.89 o 
   3   6   6      119.29      115.73     10.13 o 
   4   6   6       46.70       49.36      8.02 o 
   5   6   6      208.26      199.52     39.68 o 
   6   6   6       34.55       37.90     11.65 o 
   7   6   6       15.23       11.53     10.43 o 
   8   6   6       80.83       60.11     12.27 o 
   9   6   6       22.24       12.27      8.46 o 
  -5   7   6        0.05       -7.61     10.79 o 
  -4   7   6        6.37       12.76      9.81 o 
  -3   7   6       30.98       31.53     13.86 o 
  -2   7   6       17.68       22.57      9.45 o 
  -1   7   6        3.02        4.54      7.97 o 
   0   7   6        0.38        1.30      4.36 o 
   1   7   6       40.79       40.58      7.81 o 
   2   7   6        1.93        1.22      5.36 o 
   3   7   6       14.37       25.55      6.55 o 
   4   7   6       19.91       18.52      5.67 o 
   5   7   6       39.80       33.93      7.02 o 
   6   7   6       16.28       10.77      5.59 o 
   7   7   6       18.92       16.19      8.83 o 
   8   7   6        8.93        3.19      9.81 o 
  -4   8   6        5.04       11.29     11.78 o 
  -3   8   6        5.07       -3.68     10.55 o 
  -2   8   6        2.62        3.43     11.65 o 
  -1   8   6       15.42       14.35      8.34 o 
   0   8   6        2.47        2.58      9.20 o 
   1   8   6        1.09        3.20      5.20 o 
   2   8   6        1.29       -1.02      5.92 o 
   3   8   6        2.55        6.47      5.47 o 
   4   8   6       64.45       64.29      8.52 o 
   5   8   6       67.72       72.72      9.13 o 
   6   8   6        5.11        5.03      6.44 o 
   7   8   6        0.67        2.21      9.94 o 
   8   8   6        0.60       -5.27      7.11 o 
  -3   9   6        3.84        5.77     10.06 o 
  -2   9   6        0.78        2.58      8.10 o 
  -1   9   6        6.96       20.49     11.53 o 
   0   9   6        3.79        2.58      9.69 o 
   1   9   6       13.64       16.56     11.78 o 
   2   9   6        0.86        2.36      5.98 o 
   3   9   6        0.09        3.05      4.99 o 
   4   9   6        6.30        4.28      6.93 o 
   5   9   6       20.49       24.62      6.99 o 
   6   9   6        2.34        0.25      7.24 o 
   7   9   6        0.49        3.31     10.67 o 
  -1  10   6        7.35        8.34      9.32 o 
   0  10   6        5.25        2.21      6.99 o 
   1  10   6       12.02       11.41      8.95 o 
   2  10   6        0.00        4.42      6.62 o 
   3  10   6        7.66        5.48      6.20 o 
   4  10   6       12.63       11.76      6.67 o 
   5  10   6        0.29       -7.47      5.82 o 
   6  10   6        3.91       -0.37      9.69 o 
   2  11   6        3.42        9.57      9.45 o 
  -4  -7   7       20.15       13.25      9.94 o 
  -3  -7   7       11.10       34.35     13.62 o 
  -2  -7   7        7.24       10.06     10.92 o 
  -1  -7   7        3.71       16.07     13.49 o 
   0  -7   7        0.14       12.85      9.10 o 
   1  -7   7        0.05        3.93     12.27 o 
   2  -7   7        1.39       -5.77     11.29 o 
  -5  -6   7       13.93       20.61     10.30 o 
  -4  -6   7       31.89       35.08     11.41 o 
  -3  -6   7        0.70        8.59      7.85 o 
  -2  -6   7        2.50       24.90     15.46 o 
  -1  -6   7        1.61        1.47      8.95 o 
   0  -6   7       15.73       34.49      8.45 o 
   1  -6   7        5.75       13.25      9.21 o 
   2  -6   7        0.84        2.45      8.46 o 
   3  -6   7        0.66       -6.87      7.11 o 
   4  -6   7        0.00       10.55     10.30 o 
  -6  -5   7       51.81       57.53     13.13 o 
  -5  -5   7       14.02       14.47      8.95 o 
  -4  -5   7       12.97       10.55      9.57 o 
  -3  -5   7       41.77       59.25     14.60 o 
  -2  -5   7       17.79       28.46     13.98 o 
  -1  -5   7       28.73       52.68      9.96 o 
   0  -5   7        4.02        1.82      5.51 o 
   1  -5   7        8.27       21.70      8.81 o 
   2  -5   7        1.33        0.00      7.91 o 
   3  -5   7        1.17        2.94      9.45 o 
   4  -5   7        0.04       -0.25      8.10 o 
   5  -5   7       12.32        6.99      7.36 o 
  -7  -4   7        0.02        5.25      5.91 o 
  -6  -4   7        3.89        3.28      7.02 o 
  -5  -4   7        2.18       -2.82      5.15 o 
  -4  -4   7        2.51       -1.10     10.67 o 
  -3  -4   7        2.09       12.63     11.65 o 
  -2  -4   7        7.06        7.61     11.65 o 
  -1  -4   7       38.10       31.98      7.03 o 
   0  -4   7        6.14        7.37      7.53 o 
   1  -4   7        2.54       -3.87      5.13 o 
   2  -4   7       10.92       17.66      6.98 o 
   3  -4   7       17.85       17.38      7.06 o 
   4  -4   7       29.42       16.07      7.97 o 
   5  -4   7       11.60       10.92      6.87 o 
   6  -4   7        0.31       -1.35      4.29 o 
  -7  -3   7        5.79        3.25      6.82 o 
  -6  -3   7       22.60       18.85      7.02 o 
  -5  -3   7        5.06        3.31      4.83 o 
  -4  -3   7       91.71       90.16     13.00 o 
  -3  -3   7       36.71       29.07     10.30 o 
  -2  -3   7       66.77       98.01     16.81 o 
  -1  -3   7        2.72       -4.54      8.46 o 
   0  -3   7       23.49       43.18     13.74 o 
   1  -3   7       97.76      122.67     16.07 o 
   2  -3   7       68.58      101.20     15.95 o 
   3  -3   7       35.18       30.79      9.81 o 
   4  -3   7       78.62       79.49      9.36 o 
   5  -3   7       10.99        9.32      7.36 o 
   6  -3   7        3.67        3.19      5.03 o 
   7  -3   7        4.27        2.58      4.29 o 
  -7  -2   7        0.01        0.29      5.57 o 
  -6  -2   7        3.60        5.33      4.79 o 
  -5  -2   7        7.25        9.24      5.94 o 
  -4  -2   7        0.85        2.65      6.79 o 
  -3  -2   7      213.89      168.06     15.95 o 
  -2  -2   7      141.96      165.11     16.68 o 
  -1  -2   7      600.40      564.76     28.09 o 
   0  -2   7      115.23      106.11     12.76 o 
   1  -2   7      207.90      238.71     19.75 o 
   2  -2   7       12.32        6.50      9.81 o 
   3  -2   7        7.22        6.38      8.95 o 
   4  -2   7        0.35       -4.05      9.81 o 
   5  -2   7        9.40        7.85      9.32 o 
   6  -2   7        0.20        1.10      4.05 o 
   7  -2   7        0.65        2.33      4.42 o 
  -7  -1   7        4.15        0.21      6.50 o 
  -6  -1   7       33.44       33.81     19.81 o 
  -5  -1   7       19.00       16.05      6.89 o 
  -4  -1   7      160.13      155.45     14.72 o 
  -3  -1   7       80.65       74.74     14.78 o 
  -2  -1   7        6.51        9.45      7.36 o 
  -1  -1   7       60.65       60.23      9.81 o 
   0  -1   7       31.89       40.24      9.57 o 
   1  -1   7       13.75       15.46      7.48 o 
   2  -1   7       24.46       28.21     11.53 o 
   3  -1   7      142.97      181.30     17.05 o 
   4  -1   7       67.59       54.71     10.79 o 
   5  -1   7        2.72        1.84      6.50 o 
   6  -1   7        0.01       -6.50      6.26 o 
   7  -1   7        4.22        5.03      5.89 o 
   8  -1   7       33.12       29.32      7.61 o 
  -7   0   7       48.40       61.09     17.30 o 
  -6   0   7       78.98       74.18      8.53 o 
  -5   0   7        0.55        1.81      6.62 o 
  -4   0   7       50.97       44.20      6.76 o 
  -3   0   7        3.64        4.11      5.13 o 
  -2   0   7        8.46        7.51      4.98 o 
  -1   0   7       52.45       41.95      8.59 o 
   0   0   7       18.89       14.60      6.50 o 
   1   0   7        7.15       11.65      7.61 o 
   2   0   7       45.39       54.59     12.27 o 
   3   0   7       11.93       15.46      8.46 o 
   4   0   7      154.64      159.22     15.21 o 
   5   0   7       11.01       10.06      8.10 o 
   6   0   7        1.49       -0.12      7.24 o 
   7   0   7       19.05       17.05      8.22 o 
   8   0   7       20.58       14.72      5.40 o 
  -7   1   7        1.94        2.82     10.06 o 
  -5   1   7        3.80        0.86      5.36 o 
  -4   1   7       24.82       19.24      6.04 o 
  -3   1   7       89.83       81.44      7.29 o 
  -2   1   7        6.65        6.92      4.45 o 
  -1   1   7      138.39      120.51      8.28 o 
   0   1   7       80.97       77.77     10.92 o 
   1   1   7       49.75       44.28      9.32 o 
   2   1   7      177.91      183.76     15.33 o 
   3   1   7       34.09       32.26      9.32 o 
   4   1   7       88.18      111.26     14.72 o 
   5   1   7      133.26      135.06     14.84 o 
   6   1   7       36.09       39.52      7.28 o 
   7   1   7        1.79       -3.97      5.33 o 
   9   1   7       22.35       19.87      6.38 o 
  -7   2   7        0.02       -2.70      8.22 o 
  -6   2   7       65.99       66.61     14.97 o 
  -5   2   7        2.90        3.68     11.16 o 
  -4   2   7       10.77       11.46      4.69 o 
  -3   2   7       73.18       71.12      6.70 o 
  -2   2   7        3.85        5.71      3.77 o 
  -1   2   7       85.78       80.18      6.15 o 
   0   2   7       39.68       41.98      6.20 o 
   1   2   7       12.19       10.58      3.99 o 
   2   2   7      196.77      242.15     17.91 o 
   3   2   7        4.63        6.62      8.22 o 
   4   2   7       54.84       62.48      8.91 o 
   5   2   7        0.63       -2.10      5.85 o 
   6   2   7       24.39       21.12      5.89 o 
   7   2   7      106.41       86.58     10.67 o 
   8   2   7       59.00       57.23      7.88 o 
  -7   3   7       40.80       41.34     13.00 o 
  -6   3   7       11.96        6.87     11.41 o 
  -5   3   7       11.23        0.37      9.94 o 
  -4   3   7        2.13        3.70      5.11 o 
  -3   3   7        6.46        7.14      4.02 o 
  -2   3   7       31.36       30.05      4.69 o 
  -1   3   7      283.88      287.92      9.88 o 
   0   3   7       19.63       13.92      5.98 o 
   1   3   7      178.24      223.76     12.49 o 
   2   3   7       57.48       51.54      6.04 o 
   3   3   7       85.29       85.22     10.18 o 
   4   3   7       58.05       56.16      7.73 o 
   5   3   7        1.31        6.79      7.00 o 
   6   3   7        2.30        5.84      5.07 o 
   7   3   7        2.21        1.23     10.67 o 
   8   3   7       84.60       97.77     18.52 o 
  -7   4   7        5.19       28.09     15.95 o 
  -6   4   7        8.76       14.35     13.49 o 
  -5   4   7        0.00       -3.70      6.51 o 
  -4   4   7       26.95       22.17      6.44 o 
  -3   4   7       19.31       19.22      6.28 o 
  -2   4   7      130.77      131.17      8.07 o 
  -1   4   7      104.95      119.29      7.66 o 
   0   4   7        0.11       -1.08      3.12 o 
   1   4   7      250.87      292.78     11.58 o 
   2   4   7        1.28       -0.32      5.10 o 
   3   4   7        7.20        7.38      4.67 o 
   4   4   7       32.35       64.65     15.21 o 
   5   4   7       22.50       19.63      7.73 o 
   6   4   7       29.57       35.33     10.67 o 
   7   4   7       86.73       88.44     15.58 o 
   8   4   7       13.17        5.03      9.08 o 
   9   4   7        0.34        4.42      8.10 o 
  -6   5   7       22.95       33.61     15.58 o 
  -5   5   7        2.66        1.42      6.45 o 
  -4   5   7       50.00       56.23     11.96 o 
  -3   5   7      270.01      309.94     16.07 o 
  -2   5   7      386.97      281.02     60.28 o 
  -1   5   7       84.35       61.04      7.54 o 
   0   5   7        5.47        7.12      6.04 o 
   1   5   7        0.20       -0.74      4.19 o 
   2   5   7       20.85       21.63      4.73 o 
   3   5   7       18.85       20.45      6.20 o 
   4   5   7       32.17       53.56     11.22 o 
   5   5   7        1.78        1.72      7.11 o 
   6   5   7       32.69       32.51     12.63 o 
   7   5   7       36.33       35.57     10.55 o 
   8   5   7       30.26       17.17      9.32 o 
   9   5   7        0.98       -0.25      7.11 o 
  -5   6   7        0.11        4.42     10.79 o 
  -4   6   7        6.29       26.25     12.51 o 
  -3   6   7       14.88       30.30     11.16 o 
  -2   6   7       36.19       50.42     13.98 o 
  -1   6   7      331.15      319.46     14.34 o 
   0   6   7        7.41       10.15      5.08 o 
   1   6   7       24.95       30.13      5.95 o 
   2   6   7       17.99       15.52      6.87 o 
   3   6   7       11.16       13.26      6.15 o 
   4   6   7       19.28       20.41      6.16 o 
   5   6   7        5.44        3.94      4.75 o 
   6   6   7        7.17        5.64      9.32 o 
   7   6   7       48.10       29.07      9.81 o 
   8   6   7       22.32        5.64      7.48 o 
  -5   7   7        1.82        2.94     11.04 o 
  -4   7   7        0.64       13.98     11.29 o 
  -3   7   7        8.20        7.61      8.95 o 
  -2   7   7        0.03        1.23      8.83 o 
  -1   7   7        0.22       -3.80      7.24 o 
   0   7   7       21.63       15.80      5.49 o 
   1   7   7        9.68        9.92      5.03 o 
   2   7   7       12.53       13.81      5.58 o 
   3   7   7        5.89        6.12      5.81 o 
   4   7   7        7.32        9.08      5.64 o 
   5   7   7        0.01        3.12      5.42 o 
   6   7   7       82.69       99.36     14.35 o 
   7   7   7        8.29       17.42     10.79 o 
   8   7   7       15.05       17.30     11.16 o 
  -4   8   7       13.39       22.94     11.65 o 
  -3   8   7        0.26       -0.61      9.32 o 
  -2   8   7       32.19       32.38     13.25 o 
  -1   8   7       14.64       22.33     10.43 o 
   0   8   7        0.01        3.07      9.45 o 
   1   8   7        6.22       10.99      4.70 o 
   2   8   7        1.03        2.34      5.24 o 
   3   8   7       53.50       63.22      9.71 o 
   4   8   7       23.35       29.87      7.45 o 
   5   8   7       22.56       16.70      7.19 o 
   6   8   7       51.75       48.05     10.61 o 
   7   8   7        0.42        5.77      9.57 o 
  -2   9   7        1.90        1.84      8.83 o 
  -1   9   7        6.21        8.10      8.22 o 
   0   9   7        1.72       -5.40      6.01 o 
   1   9   7        5.37        7.85      7.97 o 
   2   9   7        0.28       -3.41      5.78 o 
   3   9   7        6.68        5.60      6.76 o 
   4   9   7        4.99        0.32      4.70 o 
   5   9   7        0.12        1.32      5.56 o 
   6   9   7        0.12        2.82      6.75 o 
   7   9   7        0.00       -2.33      9.20 o 
  -1  10   7        1.29       -2.82      7.97 o 
   0  10   7        0.22        1.72      7.36 o 
   1  10   7        1.45        7.24      8.95 o 
   2  10   7        9.65       10.55      7.48 o 
   3  10   7        1.15        0.85      5.20 o 
   4  10   7        1.00        4.48      6.50 o 
   5  10   7       15.47       21.28      7.00 o 
  -1  -7   8        6.04       18.52     15.33 o 
   0  -7   8        0.00       -8.10     10.18 o 
  -4  -6   8        6.76       11.53      9.45 o 
  -3  -6   8        0.24        7.48      8.10 o 
  -2  -6   8        1.82       26.13     12.88 o 
  -1  -6   8        6.05       13.37     10.55 o 
   0  -6   8       10.59       13.66      8.83 o 
   1  -6   8        5.81       11.38      7.96 o 
   2  -6   8       13.52       32.38     14.23 o 
   3  -6   8        4.44        4.91     11.16 o 
  -5  -5   8        0.04       10.06      9.20 o 
  -4  -5   8        0.15       -2.82      5.89 o 
  -3  -5   8       17.04       11.53     12.27 o 
  -2  -5   8        4.74        9.57     12.88 o 
  -1  -5   8       37.85       63.17     16.68 o 
   0  -5   8        0.07        1.09      6.89 o 
   1  -5   8       17.11       21.92      8.71 o 
   2  -5   8        4.60       11.25      8.45 o 
   3  -5   8        8.77        5.77      7.48 o 
   4  -5   8        3.81        6.99      7.11 o 
  -6  -4   8        1.45        5.64      9.32 o 
  -5  -4   8       37.23       23.31      9.45 o 
  -4  -4   8       18.68       27.97     11.29 o 
  -3  -4   8        7.19        7.73      8.71 o 
  -2  -4   8       15.43       30.91     13.37 o 
  -1  -4   8        8.90        7.60      7.02 o 
   0  -4   8        0.95        3.64      6.07 o 
   1  -4   8       12.34        8.52      6.09 o 
   2  -4   8        0.02        7.20      6.81 o 
   3  -4   8        7.48        8.84      7.35 o 
   4  -4   8        0.05       -1.96      5.03 o 
   5  -4   8        1.85        2.45      6.75 o 
  -6  -3   8       37.22       30.08      7.55 o 
  -5  -3   8        4.08        5.77     10.30 o 
  -4  -3   8        2.81        3.93      9.45 o 
  -3  -3   8       19.75       27.97     10.30 o 
  -2  -3   8       28.72       18.03     12.02 o 
  -1  -3   8       15.42       14.84     12.51 o 
   0  -3   8        0.48       -9.20      8.22 o 
   1  -3   8       15.42       31.04     14.11 o 
   2  -3   8        5.27       10.79     11.90 o 
   3  -3   8       67.55      102.92     16.19 o 
   4  -3   8        1.95       -2.63      4.97 o 
   5  -3   8        5.01        9.94      6.01 o 
   6  -3   8        2.57        3.31      5.77 o 
  -7  -2   8        1.32        1.89      6.05 o 
  -6  -2   8        5.44        0.72      6.99 o 
  -5  -2   8       30.19       26.72     10.67 o 
  -4  -2   8        4.09        2.58      6.99 o 
  -3  -2   8        1.29        0.49      7.11 o 
  -2  -2   8        0.18        5.77      8.34 o 
  -1  -2   8       88.47      155.67     17.42 o 
   0  -2   8        3.91       -3.19      9.94 o 
   1  -2   8       83.90       71.88     12.88 o 
   2  -2   8       23.92       34.35     13.37 o 
   3  -2   8       22.81       18.40     10.18 o 
   4  -2   8        3.24       -3.19      9.45 o 
   5  -2   8        0.64        9.32     11.04 o 
   6  -2   8        5.89        4.05      5.89 o 
   7  -2   8        7.43        8.95      5.27 o 
  -7  -1   8        0.09        2.21     10.79 o 
  -6  -1   8        0.79        6.88      5.73 o 
  -5  -1   8       40.86       42.48     16.01 o 
  -4  -1   8       81.63       82.37      9.51 o 
  -3  -1   8        1.21       13.74      7.11 o 
  -2  -1   8      200.32      176.76     16.81 o 
  -1  -1   8      127.46      134.32     15.33 o 
   0  -1   8       19.33       22.57     11.41 o 
   1  -1   8       39.17       46.74     10.55 o 
   2  -1   8        1.99       11.90      7.85 o 
   3  -1   8       55.64       74.09     13.62 o 
   4  -1   8        2.38       -8.59      9.08 o 
   5  -1   8        5.56        1.72      7.24 o 
   6  -1   8       14.78       13.25     10.55 o 
   7  -1   8        2.74        4.05      4.17 o 
  -7   0   8        4.01        9.45     16.19 o 
  -6   0   8      114.46      127.45     14.05 o 
  -5   0   8       73.36       56.81     10.79 o 
  -4   0   8       27.52       28.43      7.64 o 
  -3   0   8        2.40        3.48      6.44 o 
  -2   0   8        0.74       -4.05      6.62 o 
  -1   0   8      134.59      122.42     13.25 o 
   0   0   8      103.48      107.09     13.98 o 
   1   0   8      606.64      601.69     29.32 o 
   2   0   8       68.40       92.61     13.86 o 
   3   0   8       62.85       84.64     15.33 o 
   4   0   8       18.15       14.35      8.10 o 
   5   0   8        1.99        2.82      8.22 o 
   6   0   8        0.27       -4.17      7.48 o 
   7   0   8       14.63       11.04      8.46 o 
  -7   1   8        0.86      -13.00     12.76 o 
  -6   1   8       24.39       21.83     12.39 o 
  -5   1   8       11.56       10.03      6.32 o 
  -4   1   8      169.02      120.76     10.13 o 
  -3   1   8       19.71       28.15      5.31 o 
  -2   1   8       21.27       21.38      5.58 o 
  -1   1   8      543.49      556.18     24.90 o 
   0   1   8       38.23       40.11     12.51 o 
   1   1   8        1.05        1.23      7.73 o 
   2   1   8       11.25       16.93      8.46 o 
   3   1   8        0.50       16.93      9.94 o 
   4   1   8       11.36       11.78      7.36 o 
   5   1   8        3.57        0.61      6.13 o 
   6   1   8       29.88       22.82      8.46 o 
   7   1   8        8.90        5.15      7.11 o 
  -7   2   8        4.06        4.17     14.35 o 
  -6   2   8        0.15       -6.38     11.16 o 
  -5   2   8       30.40       16.81     10.18 o 
  -4   2   8       65.08       53.36      7.15 o 
  -3   2   8        1.30        2.31      3.99 o 
  -2   2   8       12.67       14.49      4.56 o 
  -1   2   8       73.98       67.26      8.07 o 
   0   2   8       46.37       47.23      8.31 o 
   1   2   8      545.93      619.11     28.34 o 
   2   2   8       10.73       14.60      7.73 o 
   3   2   8        2.83        1.59      6.38 o 
   4   2   8      143.28      191.24     19.50 o 
   5   2   8       19.24       24.23      7.86 o 
   6   2   8        2.41        9.30      5.82 o 
   7   2   8        5.93        6.23      6.64 o 
   8   2   8       15.96       10.00      6.93 o 
  -6   3   8       22.95       13.25     13.62 o 
  -5   3   8       60.62       55.57     15.09 o 
  -4   3   8       13.70       13.66      7.00 o 
  -3   3   8        5.11        4.55      4.57 o 
  -2   3   8       39.68       43.80      5.87 o 
  -1   3   8        0.07        3.28      5.60 o 
   0   3   8       26.36       19.05      6.04 o 
   1   3   8       11.38        8.35      5.45 o 
   2   3   8        5.18        2.58      6.99 o 
   3   3   8        3.12        2.21      9.57 o 
   4   3   8        2.05        4.71      7.65 o 
   5   3   8        1.98        2.68      4.98 o 
   6   3   8       32.70       34.74      6.85 o 
   7   3   8        9.48        4.66      4.59 o 
   8   3   8        3.02        0.50      4.35 o 
  -6   4   8        4.35        5.40      8.34 o 
  -5   4   8        2.97       -1.10      9.81 o 
  -4   4   8       29.72       29.45      7.39 o 
  -3   4   8        0.52       -1.88      6.13 o 
  -2   4   8       71.59       63.44      7.95 o 
  -1   4   8        0.19       -2.32      5.11 o 
   0   4   8      323.69      369.52     16.47 o 
   1   4   8        2.07        2.23      5.89 o 
   2   4   8       28.88       33.64      7.22 o 
   3   4   8      134.71      150.91     12.08 o 
   4   4   8        2.61        0.63      6.71 o 
   5   4   8       15.51       18.95      9.57 o 
   6   4   8        2.04        5.34      5.42 o 
   7   4   8       11.03       14.62      6.65 o 
   8   4   8        4.10        4.90      5.20 o 
  -5   5   8       33.58       41.35     15.64 o 
  -4   5   8        0.62        8.10     10.43 o 
  -3   5   8        0.26       -2.82     10.92 o 
  -2   5   8        0.00        1.72      7.48 o 
  -1   5   8      125.43      124.29     10.62 o 
   0   5   8       42.46       38.11      6.99 o 
   1   5   8       28.70       34.93      8.21 o 
   2   5   8       10.56       25.27      7.25 o 
   3   5   8        6.02       11.92      4.78 o 
   4   5   8       75.88      104.55     12.14 o 
   5   5   8       74.27       73.23     17.66 o 
   6   5   8        0.01        2.70      7.61 o 
   7   5   8        1.69        5.52      6.99 o 
   8   5   8       18.86       12.76      7.97 o 
  -5   6   8        8.08       17.42      8.71 o 
  -4   6   8        0.19       -3.31      6.01 o 
  -3   6   8       17.98       10.55     10.06 o 
  -2   6   8        0.16       10.55      8.83 o 
  -1   6   8       25.91       29.31      7.22 o 
   0   6   8      150.10      180.79     13.34 o 
   1   6   8       29.46       37.73      6.46 o 
   2   6   8        4.29        0.14      4.32 o 
   3   6   8        5.80        0.15      5.18 o 
   4   6   8       17.05       16.49      6.22 o 
   5   6   8        0.01        7.48     12.39 o 
   6   6   8        2.02        5.15      9.32 o 
   7   6   8       13.34       14.47      9.69 o 
   8   6   8       30.81       25.64     10.67 o 
  -4   7   8        2.33        0.49     12.39 o 
  -3   7   8       32.78       46.00     11.53 o 
  -2   7   8        0.01       -5.52      6.75 o 
  -1   7   8        4.24       10.55      8.83 o 
   0   7   8       47.58       58.40      9.84 o 
   1   7   8        5.92        3.12      4.58 o 
   2   7   8        7.50        7.42      4.36 o 
   3   7   8        3.01       12.14      8.33 o 
   4   7   8       21.03       14.19      6.60 o 
   5   7   8        0.16       -4.61      6.16 o 
   6   7   8        8.03       14.11      8.59 o 
   7   7   8        0.41       -3.31      7.36 o 
  -3   8   8        3.69       -4.54      9.32 o 
  -2   8   8       22.04       26.37      9.45 o 
  -1   8   8        7.94        7.11      7.97 o 
   0   8   8       14.28       12.51      9.69 o 
   1   8   8        4.66        5.41      4.91 o 
   2   8   8       28.55       37.77      6.86 o 
   3   8   8       14.99       56.03     43.00 o 
   4   8   8        2.59       -1.41      5.29 o 
   5   8   8        8.50       -0.71      7.00 o 
   6   8   8        0.75       -0.86      5.29 o 
   7   8   8        3.81      -10.18      9.57 o 
  -2   9   8        5.53        6.13      7.11 o 
  -1   9   8        1.94        1.35      5.89 o 
   0   9   8        7.36        8.83      8.22 o 
   1   9   8        0.04        2.82      7.24 o 
   2   9   8        0.05        9.08      8.34 o 
   3   9   8        6.87        5.57      5.62 o 
   4   9   8        2.20        2.29      7.58 o 
   5   9   8       12.76       11.89      7.01 o 
   6   9   8        3.86        0.40      4.98 o 
   1  10   8        4.10        4.66      9.57 o 
   2  10   8        5.85        8.71      9.57 o 
   3  10   8        0.13        2.60      6.01 o 
   4  10   8        0.01       -0.16      6.19 o 
  -1  -6   9        7.89       20.61     14.72 o 
   0  -6   9        7.19        9.81     15.33 o 
  -4  -5   9        2.67        2.94      7.11 o 
  -3  -5   9       33.35       30.54     12.02 o 
  -2  -5   9        7.35       11.53      9.69 o 
  -1  -5   9        4.27       14.35     11.04 o 
   0  -5   9       17.08       50.69     12.39 o 
   1  -5   9        3.84        5.18      6.58 o 
   2  -5   9        5.75       11.55      7.73 o 
   3  -5   9       16.76       18.77      8.95 o 
  -5  -4   9        0.96        5.40      6.62 o 
  -4  -4   9       25.89       37.17     13.25 o 
  -3  -4   9      108.31      150.64     20.98 o 
  -2  -4   9        3.93        5.27      9.20 o 
  -1  -4   9       29.31       26.01     12.14 o 
   0  -4   9        0.18        7.32      8.65 o 
   1  -4   9        0.14       -9.83      7.37 o 
   2  -4   9       23.23       41.04     10.04 o 
   3  -4   9        0.08        6.32      7.33 o 
   4  -4   9        0.84        4.91      6.01 o 
  -5  -3   9       20.55       19.26      9.57 o 
  -4  -3   9       77.10       54.46     12.39 o 
  -3  -3   9        0.78       -3.43      9.45 o 
  -2  -3   9       35.39       24.66     12.63 o 
  -1  -3   9        5.09        7.36     10.18 o 
   0  -3   9       13.10        3.56     12.76 o 
   1  -3   9        5.50       -0.49     13.13 o 
   2  -3   9      102.23      138.00     17.30 o 
   3  -3   9       55.53       60.72     13.62 o 
   4  -3   9        8.06        7.30      6.63 o 
   5  -3   9        0.15        6.38      6.01 o 
  -6  -2   9        0.04       -0.26      6.32 o 
  -5  -2   9        2.60        8.34      8.34 o 
  -4  -2   9        7.59       12.14     10.43 o 
  -3  -2   9      148.67      137.51     18.28 o 
  -2  -2   9       21.85       16.93      9.57 o 
  -1  -2   9        3.53        1.35     11.53 o 
   0  -2   9        7.16       24.17     10.92 o 
   1  -2   9       54.20       56.06     12.76 o 
   2  -2   9        0.16        9.45     12.39 o 
   3  -2   9        6.83        5.64      8.59 o 
   4  -2   9        1.24        3.31      9.45 o 
   5  -2   9        1.39       -2.94      6.87 o 
   6  -2   9        0.33        2.70      3.93 o 
  -6  -1   9       19.71       14.57      7.53 o 
  -5  -1   9        5.85        3.36      5.22 o 
  -4  -1   9       19.73       33.86      8.71 o 
  -3  -1   9      132.62      121.44     16.44 o 
  -2  -1   9        1.41       -3.07      9.81 o 
  -1  -1   9       67.73       68.82     13.62 o 
   0  -1   9       79.40       59.37     12.14 o 
   1  -1   9      280.25      280.42     22.20 o 
   2  -1   9      215.32      216.26     18.77 o 
   3  -1   9        2.60       -4.66      7.97 o 
   4  -1   9       13.05       24.41     10.67 o 
   5  -1   9       10.92        8.10     11.41 o 
   6  -1   9       15.55       22.33      9.94 o 
  -6   0   9        0.35       -1.59     13.37 o 
  -5   0   9        0.07       -6.92      9.26 o 
  -4   0   9      157.06      135.80     23.43 o 
  -3   0   9       27.25        6.87      7.36 o 
  -2   0   9       28.53       29.93      9.69 o 
  -1   0   9      113.02      102.55     14.84 o 
   0   0   9        0.97       -4.17     10.55 o 
   1   0   9      224.72      208.41     17.66 o 
   2   0   9      297.60      394.50     28.09 o 
   3   0   9       22.24       37.29     13.62 o 
   4   0   9        8.75       10.43      9.08 o 
   5   0   9        1.03        2.33      9.81 o 
   6   0   9       14.88       16.56      8.59 o 
   7   0   9        8.83        2.09      8.34 o 
  -6   1   9       11.09       -1.23     14.60 o 
  -5   1   9        0.04       -0.48      5.33 o 
  -4   1   9       44.17       34.43      9.26 o 
  -3   1   9      199.93      157.98     16.74 o 
  -2   1   9       11.70       13.00      6.62 o 
  -1   1   9       58.31       42.93     10.30 o 
   0   1   9       47.65       28.70      8.95 o 
   1   1   9      636.72      843.10     37.66 o 
   2   1   9       82.73       92.37     17.05 o 
   3   1   9        0.05       -2.58      7.73 o 
   4   1   9        0.05       -4.66      6.38 o 
   5   1   9       20.59       23.92      8.59 o 
   6   1   9        5.41       -3.68      8.22 o 
   7   1   9        0.01       -6.50      5.64 o 
  -6   2   9       20.29        4.78     15.33 o 
  -5   2   9        0.11       -1.47      8.83 o 
  -4   2   9      120.68      107.46     22.51 o 
  -3   2   9        4.30        8.97      4.94 o 
  -2   2   9      116.58      128.37     18.37 o 
  -1   2   9       36.77       21.53      5.90 o 
   0   2   9        5.26       11.78      9.69 o 
   1   2   9      116.83      116.17     15.82 o 
   2   2   9       52.52       54.71     11.65 o 
   3   2   9        1.10        3.56      7.36 o 
   4   2   9       12.90       11.90      8.10 o 
   5   2   9       19.38       10.30      7.85 o 
   6   2   9      134.97      128.31     16.56 o 
   7   2   9       12.04        7.48      8.10 o 
   8   2   9        1.12        1.35      9.45 o 
  -6   3   9        0.00        4.91     12.63 o 
  -5   3   9       18.43        9.94     10.67 o 
  -4   3   9       71.53       57.04     13.25 o 
  -3   3   9       30.60       26.00      7.86 o 
  -2   3   9        0.26        1.41      4.52 o 
  -1   3   9      189.13      215.87     14.62 o 
   0   3   9      289.92      287.73     24.72 o 
   1   3   9      212.29      221.95     13.24 o 
   2   3   9       12.41       17.30     11.04 o 
   3   3   9        5.69        6.62      7.61 o 
   4   3   9       15.19       27.85     12.51 o 
   5   3   9        5.19        6.58      6.03 o 
   6   3   9        0.07        1.37      4.98 o 
   7   3   9        6.84        8.78      7.35 o 
   8   3   9        5.71       10.98      7.58 o 
  -5   4   9        7.25        5.52     11.90 o 
  -4   4   9        7.06       10.53      8.03 o 
  -3   4   9        0.79        2.21      7.48 o 
  -2   4   9       61.25       61.76      9.75 o 
  -1   4   9       18.46       25.00      8.24 o 
   0   4   9      144.91      148.33     12.73 o 
   1   4   9      118.65      120.44     11.75 o 
   2   4   9       10.21        8.15      6.02 o 
   3   4   9        9.24        4.42      8.59 o 
   4   4   9       53.95       65.17     18.65 o 
   5   4   9      123.20      115.45     11.68 o 
   6   4   9       13.48        7.57      6.03 o 
   7   4   9        1.79        3.87      5.20 o 
   8   4   9       14.54       16.01      6.95 o 
  -4   5   9       41.64       77.89     16.68 o 
  -3   5   9        0.17       -0.98      7.73 o 
  -2   5   9       20.18       37.41     13.00 o 
  -1   5   9      209.49      249.57     15.30 o 
   0   5   9       38.48       42.11      8.99 o 
   1   5   9       37.82       39.33      8.45 o 
   2   5   9        2.36       -5.59      5.59 o 
   3   5   9       35.20       38.45      7.47 o 
   4   5   9        7.70       18.72      8.52 o 
   5   5   9        3.87        3.69      5.34 o 
   6   5   9       17.52       17.51      5.93 o 
   7   5   9        0.40       -0.94      4.59 o 
   8   5   9        3.34        6.10      7.07 o 
  -4   6   9        0.65        7.24     12.14 o 
  -3   6   9        5.62        8.59      9.20 o 
  -2   6   9       16.13       19.75     13.25 o 
  -1   6   9       40.81       78.51     16.44 o 
   0   6   9       94.18      104.36     10.58 o 
   1   6   9       32.32       39.58      8.21 o 
   2   6   9        0.00        3.34      5.87 o 
   3   6   9       84.17      101.43      9.58 o 
   4   6   9       32.48       30.37      5.97 o 
   5   6   9       16.55       20.53      8.72 o 
   6   6   9        3.85        7.41      6.06 o 
   7   6   9        0.33        0.12     11.90 o 
  -3   7   9        1.47        9.57      9.81 o 
  -2   7   9      102.02      105.62     16.93 o 
  -1   7   9       14.27       24.78     11.29 o 
   0   7   9      129.11      146.47     17.30 o 
   1   7   9       26.06       29.54      8.33 o 
   2   7   9       38.90       43.39      8.62 o 
   3   7   9        1.25        2.94      4.57 o 
   4   7   9       48.27       66.25      9.32 o 
   5   7   9        6.69        6.87      5.59 o 
   6   7   9        6.13        8.71      8.95 o 
   7   7   9        0.60       -1.84      6.13 o 
  -2   8   9       29.55       54.59     14.11 o 
  -1   8   9       22.98        6.87      8.71 o 
   0   8   9        0.00       -2.82      7.85 o 
   1   8   9       60.71       85.31     10.36 o 
   2   8   9        0.94        1.35      5.74 o 
   3   8   9       51.31       57.59      7.43 o 
   4   8   9        0.08       -2.94      9.94 o 
   5   8   9        1.77        2.26      8.46 o 
   6   8   9        2.99       -1.59      8.59 o 
   0   9   9        0.92        2.09      7.61 o 
   1   9   9        4.76       17.91     12.02 o 
   2   9   9        2.46        4.55      5.44 o 
   3   9   9        3.93       14.95      6.83 o 
   4   9   9        6.55        5.31      7.98 o 
   5   9   9        9.65       16.48      7.82 o 
  -3  -4  10        2.16        6.01     11.65 o 
  -2  -4  10       57.18       78.75     15.58 o 
  -1  -4  10        0.75       -6.26      8.34 o 
   0  -4  10        1.47       14.89     10.73 o 
   1  -4  10        5.52       17.57     13.31 o 
   2  -4  10       10.66       32.13      9.84 o 
   3  -4  10       36.95       62.32     18.40 o 
  -4  -3  10        0.20        4.78     11.41 o 
  -3  -3  10       26.88       18.03     11.29 o 
  -2  -3  10        0.37        3.93      9.32 o 
  -1  -3  10        3.62        5.77     12.63 o 
   0  -3  10       35.49       48.21     15.70 o 
   1  -3  10        0.40       -2.45     13.49 o 
   2  -3  10        1.01        5.40     12.39 o 
   3  -3  10       43.59       48.45     12.39 o 
   4  -3  10        0.13        3.27      5.30 o 
  -4  -2  10        5.39        2.58      7.73 o 
  -3  -2  10        5.56       10.92     12.39 o 
  -2  -2  10       77.77       70.04     16.07 o 
  -1  -2  10       10.97       23.67     13.49 o 
   0  -2  10       30.05       33.49     12.76 o 
   1  -2  10       28.60       41.58     11.65 o 
   2  -2  10       85.36      112.36     18.28 o 
   3  -2  10        1.39        2.09     12.14 o 
   4  -2  10        1.54        3.19      8.95 o 
   5  -2  10        0.02       -0.61      7.73 o 
  -5  -1  10       34.03       26.37     10.55 o 
  -4  -1  10       13.00       19.87      7.85 o 
  -3  -1  10       23.19       18.40      8.95 o 
  -2  -1  10       13.42       14.35      9.08 o 
  -1  -1  10       16.50       20.85     10.79 o 
   0  -1  10        0.38       -0.86      8.10 o 
   1  -1  10        3.34        2.09     11.90 o 
   2  -1  10      137.74      137.88     18.77 o 
   3  -1  10        2.95       -0.25      7.48 o 
   4  -1  10        3.48       -2.70      8.46 o 
   5  -1  10        5.64       -1.23      9.57 o 
   6  -1  10        3.59       -4.29     11.29 o 
  -5   0  10        9.64       10.64     10.73 o 
  -4   0  10        7.06        9.81      7.85 o 
  -3   0  10       15.93       16.56     10.30 o 
  -1   0  10        3.83        0.74      9.94 o 
   0   0  10       28.06       20.73     10.06 o 
   1   0  10       70.52       91.39     14.35 o 
   2   0  10       19.17       28.21     14.35 o 
   3   0  10        5.85       21.83     11.53 o 
   4   0  10       18.21        5.52      9.69 o 
   5   0  10        0.38       -2.70     11.41 o 
   6   0  10        1.92       -0.61      8.46 o 
  -5   1  10        0.30       -2.40      5.02 o 
  -4   1  10        0.42       -6.81      6.06 o 
  -3   1  10        1.83        1.10      7.24 o 
  -2   1  10        0.08        7.36      9.20 o 
  -1   1  10       26.38       21.71      8.95 o 
   0   1  10      128.74      121.20     15.46 o 
   1   1  10       64.47       48.09     12.39 o 
   2   1  10       62.28       69.68     14.72 o 
   3   1  10        1.52        0.25      8.59 o 
   4   1  10        0.67        7.11      9.69 o 
   5   1  10       45.99       38.03     12.51 o 
   6   1  10       15.42        5.03      7.48 o 
   7   1  10        0.05        6.62      9.81 o 
  -5   2  10       22.58       28.21     14.84 o 
  -4   2  10        5.29        5.22      5.79 o 
  -3   2  10       70.26       62.08     12.51 o 
  -2   2  10       21.49       27.85     10.43 o 
  -1   2  10       33.15       24.29     10.92 o 
   0   2  10       39.39       40.11     14.23 o 
   1   2  10        3.52        4.17      9.20 o 
   2   2  10       56.55       69.68     14.35 o 
   3   2  10        6.48        7.36      8.59 o 
   4   2  10       13.05       11.41     11.16 o 
   5   2  10       21.55       28.58     10.06 o 
   6   2  10        9.14        5.64      7.97 o 
   7   2  10        4.77        8.22      7.73 o 
  -5   3  10        1.56       -2.94      9.69 o 
  -4   3  10        3.22       -0.74     11.41 o 
  -3   3  10       14.95       18.19      6.26 o 
  -2   3  10        2.85        3.20      6.84 o 
  -1   3  10        5.35        5.71      6.07 o 
   0   3  10      278.04      325.02     17.20 o 
   1   3  10        0.95       -4.78      8.71 o 
   2   3  10       21.42       19.63      9.69 o 
   3   3  10        4.40       13.13      8.71 o 
   4   3  10       27.16       12.39     10.92 o 
   5   3  10       10.40        5.40      7.85 o 
   6   3  10        0.64       -2.09      8.10 o 
   7   3  10        4.96       11.65      9.20 o 
  -3   4  10       32.04       43.30     13.98 o 
  -2   4  10        2.47       13.20      6.76 o 
  -1   4  10       52.90       50.29      9.52 o 
   0   4  10       12.28       17.39      9.81 o 
   1   4  10       23.44       29.32      8.33 o 
   2   4  10       10.38        9.08      8.71 o 
   3   4  10        0.07       -1.35     10.06 o 
   4   4  10        5.40        5.52      9.08 o 
   5   4  10       28.15       28.46     12.51 o 
   6   4  10        0.00        9.49      7.99 o 
   7   4  10        0.12        2.14     13.00 o 
  -4   5  10       11.97       34.72     13.98 o 
  -3   5  10        5.43        6.26     11.29 o 
  -2   5  10        4.41       10.79     12.63 o 
  -1   5  10       40.27       48.73      9.31 o 
   0   5  10       12.69       16.76      7.77 o 
   1   5  10        5.42        2.39      7.09 o 
   2   5  10        4.71        5.21      6.73 o 
   3   5  10       17.24       13.98     10.18 o 
   4   5  10        0.41        4.12      8.63 o 
   5   5  10        0.01       -0.89      6.65 o 
   6   5  10        1.82        2.66      6.15 o 
   7   5  10        0.34        5.12      7.10 o 
  -3   6  10        1.54       -3.93      7.73 o 
  -2   6  10        5.84       18.65     10.79 o 
  -1   6  10        4.42        6.99      9.94 o 
   0   6  10       10.84       12.22      7.63 o 
   1   6  10        1.73       -3.06      6.41 o 
   2   6  10        0.74       19.03     16.50 o 
   3   6  10        0.02        0.31      6.03 o 
   4   6  10       27.48       14.42      7.43 o 
   5   6  10        5.74       14.21      8.70 o 
   6   6  10        1.14       -2.78      6.81 o 
  -2   7  10        3.31        3.93      9.08 o 
  -1   7  10        8.88       -2.21     10.79 o 
   0   7  10        0.89       16.19     11.90 o 
   1   7  10       64.09       74.66     11.22 o 
   2   7  10        0.15        3.32      7.58 o 
   3   7  10       10.13       10.86      6.22 o 
   4   7  10        0.27        4.49      5.99 o 
   5   7  10        5.25        4.90      7.99 o 
   6   7  10       19.40       17.70      6.35 o 
  -1   8  10        0.26        0.86      9.94 o 
   0   8  10        2.06        8.22     11.29 o 
   1   8  10        0.39        7.75      8.09 o 
   2   8  10        9.64       12.77      6.75 o 
   3   8  10        3.73        6.40      6.06 o 
   4   8  10        3.48        4.59      5.52 o 
   5   8  10        0.29        1.13      5.08 o 
   2   9  10        0.01        0.18      6.91 o 
  -2  -3  11        0.39       -6.26     12.14 o 
  -1  -3  11        0.00       -8.46      7.97 o 
   0  -3  11        2.45       -1.96     12.02 o 
   1  -3  11        3.16       10.06     11.29 o 
   2  -3  11        4.71       13.13     11.78 o 
  -3  -2  11        0.98       10.43     10.30 o 
  -2  -2  11        2.09       12.51     12.51 o 
  -1  -2  11        4.91       -2.45      9.08 o 
   0  -2  11       26.85       47.72     17.05 o 
   1  -2  11        1.66        7.11      9.94 o 
   2  -2  11        1.18       -8.46     11.78 o 
   3  -2  11        0.84        3.31     13.62 o 
  -3  -1  11       26.46       30.42     12.88 o 
  -2  -1  11       24.53       39.62     13.98 o 
  -1  -1  11        0.18       -4.29     12.02 o 
   0  -1  11        0.82       -5.03      7.48 o 
   1  -1  11        7.24       16.31     13.49 o 
   2  -1  11       35.02       45.51     13.62 o 
   3  -1  11        0.71        6.62      9.45 o 
   4  -1  11        1.06       -1.23     10.18 o 
  -4   0  11        5.42       -0.49      9.81 o 
  -3   0  11        0.29        7.61     11.53 o 
  -2   0  11        0.95        0.25     11.90 o 
  -1   0  11        0.36        1.59      7.97 o 
   0   0  11       12.60       19.75     10.55 o 
   1   0  11        0.54       -3.07      8.95 o 
   2   0  11        2.26       -9.94      6.62 o 
   3   0  11        7.01       -5.40     12.27 o 
   4   0  11        0.23      -17.66     11.78 o 
   5   0  11        3.10       -0.86     12.63 o 
  -4   1  11        1.52       -2.09      6.50 o 
  -3   1  11        0.66        5.15      9.81 o 
  -2   1  11       25.75       14.72     10.18 o 
  -1   1  11        7.13       10.06      9.20 o 
   0   1  11       31.37       28.46     11.29 o 
   1   1  11       43.76       45.51     11.53 o 
   2   1  11       51.33       56.30     14.72 o 
   3   1  11        8.05        8.46     10.92 o 
   4   1  11       13.73        7.11      9.94 o 
   5   1  11        0.00        0.74      9.57 o 
  -4   2  11        7.90        9.80      8.52 o 
  -3   2  11        2.72       -3.07      9.69 o 
  -2   2  11       24.69       16.93     11.04 o 
  -1   2  11       32.84       40.73     14.11 o 
   0   2  11        6.73        1.47      9.81 o 
   1   2  11        6.22        8.22     14.60 o 
   2   2  11       14.19       19.63     11.65 o 
   3   2  11       23.75       20.61     11.78 o 
   4   2  11       13.56       16.07     10.43 o 
   5   2  11       18.52       14.97     10.92 o 
   6   2  11        1.29        6.62      7.97 o 
  -3   3  11       16.03       24.41      9.94 o 
  -2   3  11        4.61       11.84      8.27 o 
  -1   3  11        0.01        8.95      8.10 o 
   0   3  11        3.00       15.58     14.23 o 
   1   3  11        0.18       -3.56      9.57 o 
   2   3  11       30.72       46.37     16.81 o 
   3   3  11        3.49        4.29     11.16 o 
   4   3  11        0.13       -2.33     10.06 o 
   5   3  11        4.67       10.06      8.95 o 
   6   3  11        5.16       27.48     10.30 o 
  -3   4  11        0.01        2.82     12.14 o 
  -2   4  11        3.11        4.80      7.90 o 
  -1   4  11        6.64       13.66      7.59 o 
   0   4  11        8.39        7.95      7.32 o 
   1   4  11        1.35        1.10     13.74 o 
   2   4  11        4.53       -9.08     10.79 o 
   3   4  11        0.83       -0.61     11.04 o 
   4   4  11        0.01       -0.98      7.85 o 
   5   4  11        7.13       12.76      8.71 o 
   6   4  11        0.91       -0.86      7.85 o 
  -3   5  11        2.20        2.58      9.32 o 
  -2   5  11        0.76       16.31     10.55 o 
  -1   5  11        1.27        0.87     11.90 o 
   0   5  11        4.97        2.41      7.39 o 
   1   5  11        1.01       -4.08      5.76 o 
   2   5  11        0.53        5.40      9.32 o 
   3   5  11        5.16        7.48     10.18 o 
   4   5  11        0.25        5.40     12.63 o 
   5   5  11        3.86        4.66      9.32 o 
   6   5  11        2.17       -1.58      6.27 o 
  -2   6  11        0.00        9.81     12.76 o 
  -1   6  11        0.27        2.45      9.45 o 
   0   6  11        6.91        7.74     12.14 o 
   1   6  11        0.75       -0.36      8.48 o 
   2   6  11        0.37       -0.77      7.15 o 
   3   6  11        0.40        0.23      5.68 o 
   4   6  11        2.07        5.15     13.62 o 
   5   6  11        0.57        4.56      7.13 o 
   0   7  11        3.68        5.15     12.51 o 
   1   7  11        1.49       -3.39      7.23 o 
   2   7  11        0.28        5.33      9.25 o 
   3   7  11        0.02       -5.46      7.01 o 
   4   7  11        0.00       -1.31      6.45 o 
  -1  -1  12       15.20       22.57     12.02 o 
   0  -1  12       11.77       10.18     10.92 o 
   1  -1  12        1.49       -2.21      8.46 o 
   2  -1  12        0.00        6.50     12.76 o 
  -2   0  12        1.95        8.10     10.43 o 
  -1   0  12       11.85       18.15     11.65 o 
   0   0  12        7.46        4.29     12.63 o 
   1   0  12        0.58        0.00     12.63 o 
   2   0  12        8.80        7.11     10.06 o 
   3   0  12        0.57      -10.55      9.20 o 
  -2   1  12        7.00        9.45     10.06 o 
  -1   1  12        0.02       -7.11     11.41 o 
   0   1  12       18.16       38.76     16.19 o 
   1   1  12        0.20      -11.78      8.10 o 
   2   1  12        6.03        4.29      9.08 o 
   3   1  12        0.59       -5.64      9.45 o 
   4   1  12       11.96        7.36     10.92 o 
  -2   2  12        8.09        8.10     11.16 o 
  -1   2  12        2.61       14.11     10.67 o 
   0   2  12        0.03       -5.77     11.53 o 
   1   2  12        3.65        5.89      9.20 o 
   2   2  12        1.42       -1.23     14.35 o 
   3   2  12        9.34       12.63     11.29 o 
   4   2  12        1.75       -9.20      8.46 o 
  -2   3  12        5.97        3.68      8.34 o 
  -1   3  12       13.25        7.48     13.00 o 
   0   3  12        1.39        7.11      8.71 o 
   1   3  12        2.05        4.42     12.27 o 
   2   3  12       14.44        9.57     14.11 o 
   3   3  12        0.38       -9.32      9.69 o 
   4   3  12       18.66       30.18     12.51 o 
  -1   4  12        6.94       10.67      7.13 o 
   0   4  12       16.01       27.48     12.39 o 
   1   4  12        0.59      -14.11     13.37 o 
   2   4  12        1.02      -10.06      9.69 o 
   3   4  12        0.09        3.07     10.06 o 
   4   4  12        1.16        4.42      9.08 o 
  -1   5  12        0.67       -1.33      6.32 o 
   0   5  12        7.11       12.35     12.39 o 
   1   5  12        0.81       -7.48     13.86 o 
   2   5  12       19.63       33.61     13.86 o 
   3   5  12        0.03        0.74      9.57 o 
   4   5  12        2.47       -3.19     11.65 o 
   1   6  12        0.31        1.35      8.95 o 
   2   6  12        0.59        7.51      7.42 o 
   3   6  12        0.94       -7.73      8.83 o 
                                                 
